# Supplementary material for: How Carvedilol activates β2-adrenoceptors
Source: Nat Commun. 2022 Nov 19;13:7109. doi: 10.1038/s41467-022-34765-w (PMC9675828; doi:10.1038/s41467-022-34765-w)
Supplement: Supplementary file 4 — Source Data [file 41467_2022_34765_MOESM4_ESM.xlsx]

## Sheet: Fig.1
N = number of biological independent samples
n = number of technical replicates
a														b														c														d
pERK														pERK														pERK														pERK
	w/o			ISO (10 µM)			Carvedilol (10 µM)			EGF (100nM)					w/o			ISO (10 µM)			Carvedilol (10 µM)			EGF (100 nM)					w/o			ISO (10 µM)			Carvedilol (10 µM)			EGF (100nM)					w/o			ISO (10 µM)			Carvedilol (10 µM)
Time (min)	Mean	SEM	N	Mean	SEM	N	Mean	SEM	N	Mean	SEM	N		Time (min)	Mean	SEM	N	Mean	SEM	N	Mean	SEM	N	Mean	SEM	N		Time (min)	Mean	SEM	N	Mean	SEM	N	Mean	SEM	N	Mean	SEM	N		Time (min)	Mean	SEM	N	Mean	SEM	N	Mean
0	1	0	6	1	0	6	1	0	6					0	1	0	6	1	0	6	1	0	6					0	1	0	9	1	0	9	1	0	9					0	1	0	9	1	0	9	1
2	1	0	3	1.82975	0.172349	3	1.31553	0.0870622	3					2	1	0	3	1.59939	0.112405	3	1.28661	0.0610958	3					2	1	0.0337545	9	0.998016	0.0313407	9	0.949933	0.0382574	9					2	1	0.0252014	9	1.33851	0.0656224	9	1.10783
5	1	0	6	1.70737	0.0807867	6	1.46368	0.0550894	6	3.42343	0.358564	6		5	1	0	6	1.71176	0.141863	6	1.43609	0.0657156	6	4.3046	0.760098	6		5	1	0.0268765	9	0.988407	0.0292714	9	0.935637	0.0238688	9	6.52558	0.797414	9		5	1	0.0196136	9	1.53297	0.0800582	9	1.28183
10	1	0	6	1.04147	0.0546238	6	1.06215	0.0278935	6					10	1	0	6	1.08052	0.0607584	6	1.11451	0.0572111	6					10	1	0.0323461	9	0.976298	0.020053	9	0.955898	0.0362355	9					10	1	0.0151756	9	1.18531	0.027133	9	1.08247
20	1	0	6	1.09751	0.0320033	6	0.995259	0.0231457	6					20	1	0	6	1.04849	0.0346127	6	1.03847	0.052541	6					20	1	0.03245	9	1.02112	0.0255779	9	0.926751	0.0241187	9					20	1	0.0281344	9	1.06083	0.0221574	9	0.969205
tERK														tERK														tERK														tERK
	ISO (10 µM)			Carvedilol (10 µM)											ISO (10 µM)			Carvedilol (10 µM)											ISO (10 µM)			Carvedilol (10 µM)											ISO (10 µM)			Carvedilol (10 µM)
Time (min)	Mean	SEM	N	Mean	SEM	N								Time (min)	Mean	SEM	N	Mean	SEM	N								Time (min)	Mean	SEM	N	Mean	SEM	N								Time (min)	Mean	SEM	N	Mean	SEM	N
basal	1	0	3	1	0	3								basal	1	0	3	1	0	3								basal	1	0	3	1	0	3								basal	1	0	6	1	0	6
2	0.931471	0.0494819	3	0.938629	0.0506239	3								2	0.99252	0.023024	3	0.962394	0.0481658	3								2	0.965188	0.0179697	3	1.01328	0.0115025	3								2	1.03297	0.0659623	6	1.00943	0.0563042	6
5	1.02671	0.0553636	3	0.954696	0.0497772	3								5	1.01712	0.0407523	3	0.990316	0.0537078	3								5	0.970819	0.00735417	3	0.966586	0.0461243	3								5	0.95895	0.0292395	6	0.990797	0.0604868	6
10	0.90734	0.0127428	3	0.89937	0.0501079	3								10	1.03658	0.0590341	3	0.979123	0.0351809	3								10	0.988375	0.018192	3	1.04763	0.0712213	3								10	1.00793	0.0344918	6	0.965651	0.0523971	6
20	0.938355	0.0216216	3	0.94018	0.0134996	3								20	1.03011	0.0284574	3	1.02187	0.0511801	3								20	1.00716	0.0430608	3	1.07434	0.0964164	3								20	1.07881	0.0732805	6	1.10408	0.0944876	6
e(i)														f(i)														g(i)														h(i)
	w/o			ISO (10 µM)			Carvedilol (10 µM)								w/o			ISO (10 µM)			Carvedilol (10 µM)								w/o			EGF (100 nM)			ISO (10 µM)			Carvedilol (10 µM)					w/o			EGF (100nM)			ISO (10 µM)
Time (s)	Mean	SD	n	Mean	SD	n	Mean	SD	n					Time (s)	Mean	SD	n	Mean	SD	n	Mean	SD	n					Time (s)	Mean	SD	n	Mean	SD	n	Mean	SD	n	Mean	SD	n		Time (s)	Mean	SD	n	Mean	SD	n	Mean
15	0	0.157162	3	-0.116667	0.328684	3	-0.0233333	0.287112	3					15	-2.31296e-16	0.187705	3	0.00333333	0.440341	3	0.193333	0.121655	3					15	2.03541e-16	0.173877	3	0.0966667	0.147309	3	-0.11	0.117189	3	-0.02	0.12897	3		15	0.0683333	0.255767	6	-0.00333333	0.155671	3	0.0733333
30	0	0.350428	3	0.02	0.216564	3	0.24	0.221133	3					30	2.22045e-16	0.296873	3	-0.0866667	0.39879	3	0.05	0.25658	3					30	-2.31296e-16	0.155027	3	0.0666667	0.205994	3	-0.153333	0.335311	3	-0.106667	0.434856	3		30	-0.315	0.200674	6	-0.0866667	0.188768	3	-0.173333
45	1.85037e-16	0.374477	3	-0.2	0.230723	3	-0.05	0.275379	3					45	0	0.0916515	3	-0.0866667	0.38553	3	0.206667	0.25697	3					45	-2.31296e-16	0.195533	3	-0.0333333	0.331713	3	-0.29	0.288848	3	-0.233333	0.353601	3		45	-0.288333	0.263015	6	-0.296667	0.262742	3	-0.0366667
60	2.03541e-16	0.174738	3	-0.143333	0.268887	3	-0.0633333	0.255147	3					60	-2.40548e-16	0.130128	3	-0.0933333	0.249867	3	0.463333	0.463573	3					60	1.85037e-16	0.273191	3	0.386667	0.225167	3	0.0366667	0.269072	3	0.0466667	0.397366	3		60	-0.19	0.32778	6	-0.586667	0.0208167	3	0.0766667
75	-2.40548e-16	0.410163	3	0.05	0.265581	3	-0.0133333	0.228108	3					75	2.40548e-16	0.197569	3	0.01	0.345012	3	0.29	0.401539	3					75	-1.94289e-16	0.187705	3	0.246667	0.367469	3	-0.0333333	0.368284	3	0.0333333	0.580259	3		75	-0.365	0.494277	6	-0.486667	0.282902	3	-0.1
90	2.59052e-16	0.505404	3	0.0966667	0.0173205	3	0.0566667	0.3245	3					90	-1.29526e-16	0.144338	3	0.133333	0.242693	3	-0.0266667	0.242487	3					90	-2.40548e-16	0.189297	3	0.26	0.273922	3	-0.03	0.555098	3	-1.85037e-16	0.611746	3		90	-0.591667	0.238614	6	-0.79	0.324191	3	-0.06
105	-3.33067e-16	0.733576	3	0.42	0.132035	3	0.31	0.372872	3					105	2.68304e-16	0.135769	3	0.0733333	0.486861	3	0.25	0.395769	3					105	-2.03541e-16	0.257747	3	0.00333333	0.134536	3	-0.18	0.475219	3	-0.256667	0.660908	3		105	-0.613333	0.450984	6	-0.746667	0.38553	3	-0.346667
120	2.22045e-16	0.616144	3	0.25	0.266521	3	0.15	0.471204	3					120	0	0.25482	3	0.09	0.496421	3	0.176667	0.420357	3					120	2.96059e-16	0.321921	3	0.143333	0.332616	3	-0.246667	0.47585	3	-0.273333	0.592537	3		120	-0.528333	0.440246	6	-0.573333	0.660404	3	-0.0766667
135	2.22045e-16	0.530126	3	0.563333	0.0602771	3	0.263333	0.293655	3					135	0	0.234307	3	0.01	0.494874	3	0.08	0.285832	3					135	6.66134e-16	0.371663	3	0.38	0.284488	3	-0.146667	0.471487	3	0.0166667	0.660328	3		135	-0.671667	0.576521	6	-0.62	0.357911	3	-0.3
150	-3.33067e-16	0.632166	3	0.386667	0.394631	3	0.213333	0.278747	3					150	-3.70074e-17	0.158745	3	0.133333	0.248261	3	0.306667	0.387857	3					150	7.40149e-17	0.245153	3	0.506667	0.408697	3	-0.0633333	0.595511	3	0.0833333	0.85002	3		150	-0.86	0.412116	6	-0.646667	0.250067	3	-0.526667
165	0	0.531131	3	0.73	0.155242	3	0.34	0.266646	3					165	-2.77556e-16	0.295014	3	-0.21	0.425245	3	-0.106667	0.47697	3					165	-5.55112e-17	0.485077	3	0.55	0.157162	3	-0.07	0.502693	3	0.0833333	0.74514	3		165	-0.92	0.661695	6	-0.89	0.665507	3	-0.23
180	3.33067e-16	0.626285	3	0.656667	0.183576	3	0.123333	0.359073	3					180	-9.25186e-17	0.185831	3	-0.243333	0.373229	3	0.0866667	0.217945	3					180	-3.14563e-16	0.315331	3	0.796667	0.344867	3	0.05	0.441852	3	0.173333	0.786193	3		180	-1.06667	0.617014	6	-0.88	0.205183	3	-0.77
195	-3.33067e-16	0.704651	3	0.543333	0.219317	3	0.176667	0.333816	3					195	-6.4763e-17	0.147309	3	-0.183333	0.531068	3	-0.0433333	0.495412	3					195	-1.85037e-16	0.384361	3	0.673333	0.170098	3	0.00333333	0.355293	3	0.156667	0.612209	3		195	-1.03	0.492788	6	-0.896667	0.551936	3	-0.36
210	-2.59052e-16	0.57761	3	0.686667	0.10504	3	0.193333	0.373631	3					210	2.03541e-16	0.325013	3	-0.33	0.215019	3	-0.143333	0.722703	3					210	-2.59052e-16	0.37072	3	0.743333	0.217025	3	-0.00666667	0.417971	3	0.196667	0.568888	3		210	-1.16333	0.665873	6	-0.773333	0.657749	3	-0.59
225	-3.33067e-16	0.615819	3	0.616667	0.110151	3	0.33	0.285715	3					225	3.33067e-16	0.323316	3	-0.593333	0.563205	3	-0.26	0.540771	3					225	-1.29526e-16	0.336502	3	0.706667	0.355106	3	-0.1	0.231157	3	0.156667	0.63498	3		225	-1.155	0.67961	6	-0.653333	0.626924	3	-0.57
240	0	0.738173	3	0.746667	0.0351188	3	0.423333	0.430155	3					240	3.33067e-16	0.308275	3	-0.386667	0.588586	3	0.02	0.57492	3					240	3.51571e-16	0.28006	3	0.653333	0.456545	3	-0.323333	0.461303	3	0.0233333	0.470886	3		240	-1.31333	0.815467	6	-0.903333	0.819288	3	-0.323333
255	3.33067e-16	0.575529	3	0.673333	0.260064	3	0.34	0.463609	3					255	-7.40149e-17	0.526783	3	-0.196667	0.420159	3	0.296667	0.760022	3					255	-2.03541e-16	0.447698	3	0.603333	0.404475	3	-0.06	0.589689	3	0.25	0.361156	3		255	-1.23833	0.866658	6	-0.456667	0.914349	3	0.0566667
270	-3.33067e-16	0.603352	3	1.2	0.325167	3	0.61	0.598108	3					270	-3.33067e-16	0.605007	3	-0.37	0.390683	3	0.106667	0.669054	3					270	3.33067e-16	0.61655	3	0.72	0.455668	3	-0.05	0.715984	3	0.0933333	0.420159	3		270	-1.405	0.739696	6	-0.626667	0.938314	3	-0.536667
285	-3.33067e-16	0.803513	3	0.956667	0.100167	3	0.403333	0.468722	3					285	0	0.825288	3	-0.316667	0.247857	3	0.0866667	0.622923	3					285	3.33067e-16	0.47585	3	0.91	0.460579	3	-0.126667	0.589604	3	0.29	0.526245	3		285	-1.32333	1.03051	6	-0.76	0.940638	3	-0.523333
300	3.33067e-16	0.809341	3	1.23	0.457639	3	0.593333	0.430155	3					300	3.33067e-16	0.647019	3	-0.58	0.453248	3	0.09	0.606822	3					300	2.96059e-16	0.653172	3	0.766667	0.473181	3	-0.123333	0.79925	3	0.433333	0.854069	3		300	-1.485	0.967197	6	-0.84	0.996243	3	-1.11333
375	8.88178e-16	4.72634	3	44.8167	3.00593	3	54.84	0.525738	3					375	2.07242e-15	6.32932	3	39.9167	3.58435	3	77.2933	9.5733	3					375	1.18424e-15	4.68272	3	27.0633	0.870306	3	-5.28	3.61631	3	35.36	1.98063	3		375	58.9933	2.76028	6	75.8	4.38323	3	59.9867
390	-2.96059e-15	5.29393	3	75.2667	1.3922	3	38.01	2.54449	3					390	6.66134e-15	2.76273	3	52.9	1.26408	3	49.4867	7.03443	3					390	3.25665e-15	6.03874	3	68.54	2.60796	3	-4.83667	4.03577	3	21.2867	2.17414	3		390	56.475	3.11395	6	97.6533	6.56745	3	62.0667
405	0	4.69847	3	93.6767	0.141539	3	23.6667	3.87226	3					405	3.62673e-15	1.75027	3	66.7233	0.247857	3	25.88	5.35796	3					405	3.25665e-15	5.76452	3	114.35	4.07446	3	-3.14667	4.15482	3	11.4	2.54724	3		405	53.575	3.26308	6	127.1	9.13317	3	65.8333
420	3.25665e-15	4.6223	3	104.833	0.963967	3	14.58	4.5975	3					420	-3.25665e-15	2.89857	3	78.8667	1.23977	3	11.4833	4.45056	3					420	3.25665e-15	5.13852	3	154.437	4.62371	3	-0.436667	3.73861	3	3.86667	2.5601	3		420	50.4867	3.41523	6	157.643	12.8374	3	69.6967
435	0	4.24444	3	109.79	1.73231	3	10.0033	4.61191	3					435	0	3.65074	3	85.1733	1.52952	3	3.71667	5.22098	3					435	0	4.68824	3	185.437	6.09579	3	2.08333	2.96504	3	-1.48	2.47411	3		435	47.745	3.71039	6	185.787	15.556	3	73.6667
450	3.25665e-15	4.05882	3	110.873	2.03594	3	8.32	4.05593	3					450	-6.51331e-15	4.19757	3	87.6267	1.88072	3	-0.256667	5.25708	3					450	0	3.80501	3	207.84	5.73302	3	4.86333	2.57224	3	-5.67667	2.46419	3		450	44.905	3.93838	6	209.057	17.0049	3	76.78
465	3.25665e-15	3.77545	3	109.83	2.26385	3	8.26667	4.05812	3					465	3.25665e-15	4.53936	3	88.06	2.05731	3	-1.35333	5.47997	3					465	0	2.63838	3	219.183	4.3462	3	7.62	2.22891	3	-9.21	2.28102	3		465	42.2567	4.16379	6	227.807	17.8053	3	79.9267
480	0	3.77694	3	107.933	2.51826	3	9.93	3.98753	3					480	0	4.61275	3	87.8767	2.40353	3	-0.66	5.2898	3					480	-2.66454e-15	1.24605	3	221.353	2.62869	3	10.29	2.2021	3	-12.2033	2.0673	3		480	39.6667	4.3158	6	242.65	18.7447	3	82.6567
495	0	3.6577	3	105.667	2.76937	3	12.12	3.86837	3					495	-3.25665e-15	4.7877	3	86.82	2.67366	3	0.633333	5.47537	3					495	1.29526e-15	0.698665	3	217.81	2.76381	3	13.0267	2.1829	3	-14.3033	2.01376	3		495	37.1217	4.63337	6	253.707	19.3408	3	85.1033
510	0	3.52017	3	103.28	2.86189	3	14.7433	3.59258	3					510	-3.25665e-15	4.77515	3	86.3333	2.92594	3	2.48	5.11118	3					510	3.25665e-15	2.45158	3	210.51	3.94051	3	15.4467	2.05745	3	-16.2167	1.63001	3		510	34.695	4.75973	6	261.063	19.4494	3	87.3
525	0	3.42072	3	101.457	2.81127	3	17.7233	3.3141	3					525	0	4.85574	3	85.8167	3.02887	3	4.49667	5.20093	3					525	-6.80937e-15	4.59652	3	200.773	5.49924	3	17.5867	2.42687	3	-17.6667	1.56273	3		525	32.6333	5.06155	6	265.91	18.7939	3	89.4867
540	6.66134e-15	3.40289	3	99.8767	2.73646	3	20.32	3.20222	3					540	3.55271e-15	4.52288	3	85.99	3.04855	3	7.05667	4.96245	3					540	0	6.68038	3	190.46	6.43974	3	20.09	2.20154	3	-18.74	1.48159	3		540	30.1067	5.21723	6	267.95	17.6359	3	91.4333
555	-5.92119e-16	3.10569	3	98.8167	2.72298	3	23.3467	2.88306	3					555	0	4.44144	3	85.96	2.98358	3	9.62667	4.64003	3					555	-6.51331e-15	8.94559	3	180.283	6.94695	3	21.8567	2.40251	3	-19.4167	1.41489	3		555	28.125	5.15917	6	267.677	16.195	3	93.3033
570	-3.10862e-15	3.25319	3	98.5033	2.59	3	26.2933	3.0259	3					570	-3.25665e-15	4.3658	3	86.38	2.95529	3	12.0133	4.55625	3					570	0	10.9688	3	170.08	7.07984	3	23.4333	2.34223	3	-20.0333	2.01704	3		570	25.8517	5.25046	6	265.387	15.1	3	95.19
585	2.22045e-15	3.00161	3	98.35	2.76789	3	29.2233	2.80272	3					585	3.25665e-15	4.24566	3	87.2133	2.95828	3	14.6133	4.20719	3					585	-1.36187e-14	12.725	3	160.373	7.16526	3	24.77	2.5992	3	-20.4633	2.2754	3		585	24.9117	5.32384	6	262.733	14.3684	3	97.6533
600	0	3.1802	3	98.8233	2.64436	3	32.31	2.43846	3					600	-3.25665e-15	3.95709	3	88.5733	3.05339	3	17.1867	3.95487	3					600	-1.30266e-14	14.5534	3	150.583	6.96483	3	26.0233	3.05707	3	-20.79	2.73507	3		600	23.3017	5.31232	6	258.077	12.7211	3	99.0833
615	3.25665e-15	3.15292	3	99.2533	2.75424	3	35.2933	2.19721	3					615	3.25665e-15	3.80408	3	89.7133	2.89706	3	19.62	3.97082	3					615	0	16.0526	3	141.547	6.53514	3	27.22	3.07472	3	-20.6267	2.98559	3		615	21.43	5.39034	6	252.06	11.4163	3	100.793
630	-3.40468e-15	3.20266	3	100.207	2.66658	3	38.12	2.26694	3					630	0	3.56689	3	90.9633	2.92575	3	21.8733	3.54503	3					630	0	17.7261	3	132.173	5.97406	3	27.8467	3.19877	3	-20.7633	3.72358	3		630	20.0983	5.56849	6	246.12	10.5412	3	102.65
645	0	3.08436	3	101.133	2.71414	3	40.5467	1.88537	3					645	0	3.48867	3	92.4867	2.9855	3	24.4333	3.23062	3					645	-2.36848e-14	18.7626	3	123.493	5.34994	3	28.6633	3.14971	3	-20.3367	4.15769	3		645	18.8883	5.57624	6	239.467	9.83273	3	104.267
660	0	3.11597	3	102.413	2.77821	3	43.1767	1.54675	3					660	-3.40468e-15	3.44612	3	94.04	2.80593	3	26.43	3.11619	3					660	3.31587e-14	19.808	3	115.5	4.66567	3	28.9033	3.4	3	-20.3	4.75347	3		660	17.26	5.65732	6	232.33	8.89055	3	105.97
675	3.40468e-15	3.09143	3	103.827	2.76404	3	45.9867	1.2766	3					675	3.40468e-15	3.34918	3	95.4267	2.90966	3	28.82	2.70615	3					675	-3.31587e-14	20.6429	3	108.143	4.04904	3	29.0367	3.18409	3	-19.87	5.09095	3		675	15.9133	5.76327	6	224.647	8.73552	3	107.613
690	-3.25665e-15	2.8123	3	104.907	2.70204	3	48.33	1.30408	3					690	-1.92439e-15	3.29439	3	96.8167	2.99574	3	30.66	2.74143	3					690	0	21.356	3	101.2	3.18039	3	29.3267	3.17286	3	-19.65	5.2989	3		690	14.5133	5.72684	6	216.637	8.81693	3	109.367
705	0	2.55231	3	106.4	2.84079	3	50.7833	0.940071	3					705	2.36848e-15	3.12507	3	98.1067	3.16498	3	32.76	2.42789	3					705	-3.31587e-14	21.6129	3	94.67	2.86058	3	29.2467	3.25423	3	-19.2333	5.86116	3		705	13.4217	5.78446	6	208.29	9.03135	3	110.963
720	-3.40468e-15	2.77885	3	107.597	2.74267	3	53.1433	0.433128	3					720	5.03301e-15	3.17327	3	99.4467	2.91576	3	34.8433	2.32439	3					720	0	22.013	3	89	2.20245	3	29.3733	3.34865	3	-18.89	6.24874	3		720	12.3267	5.71916	6	199.71	8.87304	3	112.92
735	-3.25665e-15	2.70713	3	108.887	2.84004	3	55.3167	0.489524	3					735	0	2.93634	3	100.697	3.17355	3	36.5667	2.00565	3					735	0	22.0511	3	83.8867	1.91704	3	29.34	3.34359	3	-18.3	6.28179	3		735	11.2583	5.81737	6	191.47	8.84185	3	114.5
750	3.25665e-15	2.47179	3	109.83	2.92189	3	57.54	0.332014	3					750	1.92439e-15	3.24557	3	101.607	3.1923	3	38.15	1.9749	3					750	-3.31587e-14	21.9145	3	78.9967	1.2079	3	28.8633	3.16103	3	-18.05	6.50625	3		750	10.3183	5.87885	6	182.53	8.55511	3	115.6
765	0	2.14722	3	110.983	2.80233	3	59.3733	0.166533	3					765	-1.92439e-15	3.30396	3	102.59	3.20516	3	39.7633	1.73286	3					765	0	21.8968	3	74.92	0.918041	3	28.58	2.98508	3	-17.4967	6.82737	3		765	9.45667	5.91983	6	173.783	8.77885	3	117.093
780	3.25665e-15	1.89162	3	112.29	2.82164	3	61.3233	0.0650641	3					780	0	3.36314	3	103.43	3.24852	3	41.5367	1.90174	3					780	2.36848e-14	21.4091	3	71.1767	0.409512	3	28.0733	3.06022	3	-17.2	7.13531	3		780	8.395	5.86109	6	165.31	9.06931	3	118.783
795	-3.40468e-15	1.85909	3	113.703	2.92005	3	63.53	0.155671	3					795	-2.07242e-15	3.59479	3	104.22	3.33605	3	42.8367	1.47188	3					795	-2.36848e-14	21.0607	3	68.0167	0.279702	3	27.88	3.11786	3	-16.5733	7.1975	3		795	7.29167	5.96618	6	156.36	9.52143	3	119.73
810	-3.40468e-15	1.85041	3	114.723	2.92723	3	65.3167	0.208407	3					810	0	3.52118	3	104.843	3.10613	3	44.3533	1.62642	3					810	2.25005e-14	20.5661	3	65.4433	0.676855	3	27.12	2.99393	3	-16.1133	7.06156	3		810	6.98667	5.81448	6	148.477	9.74902	3	121.363
825	3.70074e-16	1.26012	3	115.363	3.04633	3	67.08	0.377227	3					825	1.92439e-15	3.76055	3	105.693	3.15508	3	45.6267	1.72566	3					825	-2.36848e-14	20.0516	3	63.0167	0.998616	3	26.7033	2.9702	3	-15.7167	7.31313	3		825	6.04667	5.87316	6	140.203	9.81288	3	122.343
840	-6.66134e-16	0.831044	3	116.507	3.00309	3	68.62	0.470354	3					840	-2.36848e-15	3.5544	3	106.273	2.98287	3	46.8833	1.67949	3					840	0	19.6729	3	61.1033	1.60724	3	26.2567	2.72434	3	-15.1833	7.51988	3		840	5.53167	5.8879	6	132.723	10.0661	3	123.813
855	-1.33227e-15	0.936287	3	117.267	3.14301	3	70.36	0.841566	3					855	-2.36848e-15	3.85702	3	106.863	3.27371	3	48.0267	1.92578	3					855	0	18.9362	3	59.5367	2.12738	3	25.78	2.82151	3	-14.8233	7.13678	3		855	4.89333	5.84888	6	125.273	10.279	3	124.937
870	1.03621e-15	0.739279	3	117.91	3.22215	3	71.5933	0.792233	3					870	0	3.85631	3	106.95	3.02405	3	49.0833	2.0353	3					870	-2.25005e-14	18.0788	3	58.16	2.55304	3	25.21	2.81674	3	-14.55	7.29823	3		870	4.45667	5.72536	6	118.467	10.5247	3	125.943
885	1.66533e-15	0.876147	3	118.66	3.25792	3	73.0267	0.940709	3					885	2.07242e-15	3.83547	3	107.547	3.05398	3	50.2	1.85635	3					885	-2.36848e-14	17.4988	3	57.0933	3.2368	3	24.68	2.83198	3	-14.0567	7.39586	3		885	3.825	5.80653	6	111.95	10.9486	3	126.99
900	3.70074e-16	0.80575	3	119.2	3.57774	3	74.2933	1.01725	3					900	2.36848e-15	4.16932	3	107.82	3.0966	3	51.0833	1.89888	3					900	2.25005e-14	16.8361	3	55.92	3.63517	3	24.1033	2.63345	3	-13.7167	7.4051	3		900	3.69833	5.77492	6	106	11.0042	3	128.377
915	3.33067e-16	0.771168	3	120.213	3.40289	3	75.62	1.02093	3					915	3.25665e-15	4.08676	3	108.263	2.9968	3	52.2333	2.29522	3					915	2.36848e-14	16.2152	3	54.9867	3.95782	3	23.5967	2.54142	3	-13.3533	7.26002	3		915	3.43667	5.54018	6	100.147	11.1464	3	129.453
930	-4.07082e-16	0.482217	3	120.583	3.48753	3	76.77	1.37413	3					930	-3.25665e-15	4.08686	3	108.763	3.13651	3	53.1667	2.46903	3					930	2.36848e-14	15.5801	3	54.31	4.21123	3	22.8967	2.50825	3	-13.09	6.92873	3		930	2.95667	5.60643	6	94.4067	11.0999	3	130.083
945	3.70074e-16	0.605833	3	121.083	3.59444	3	77.6967	1.41184	3					945	2.36848e-15	4.1725	3	108.79	3.05706	3	53.8033	2.54547	3					945	2.25005e-14	15.1279	3	53.4167	4.43203	3	22.29	2.33979	3	-12.55	6.63842	3		945	2.79333	5.67119	6	89.3467	11.1262	3	131.08
960	-1.4803e-16	0.537804	3	121.637	3.58319	3	78.7833	1.39989	3					960	3.25665e-15	4.33369	3	109.18	3.16655	3	54.8433	2.56143	3					960	0	14.5595	3	52.81	4.88132	3	21.7433	2.47399	3	-12.4267	6.28046	3		960	2.33333	5.64717	6	84.4133	10.9067	3	132.18
975	3.33067e-16	0.735006	3	122.14	3.71254	3	79.65	1.57957	3					975	3.55271e-15	4.17553	3	109.12	3.23994	3	55.5067	2.81714	3					975	1.36187e-14	13.8795	3	51.9067	4.9909	3	20.9967	2.18515	3	-12.07	6.10882	3		975	1.98	5.63021	6	79.91	11.0227	3	133.153
990	-7.77156e-16	0.505206	3	122.683	3.70937	3	80.5967	1.54787	3					990	0	4.29242	3	109.5	3.15796	3	56.2	2.70368	3					990	-1.36187e-14	13.2777	3	51.4067	5.15442	3	20.6467	2.28003	3	-11.68	6.09581	3		990	1.58833	5.66513	6	75.5167	10.8985	3	133.747
1005	0	0.568008	3	122.947	3.68039	3	81.2833	1.63586	3					1005	3.25665e-15	4.41059	3	109.657	3.03847	3	56.7833	2.77939	3					1005	-1.36187e-14	12.731	3	50.5367	5.03341	3	19.7967	2.204	3	-11.5033	6.18799	3		1005	1.59667	5.48426	6	71.93	10.4109	3	135.01
1020	-7.40149e-17	0.606548	3	123.4	3.74961	3	82.19	1.55792	3					1020	-2.07242e-15	4.21059	3	109.49	3.19134	3	57.0333	2.89296	3					1020	1.36187e-14	12.3493	3	49.99	5.04621	3	19.5667	2.21542	3	-11.0667	5.8772	3		1020	1.19833	5.39055	6	68.2033	10.2178	3	135.543
1035	0	0.855102	3	123.973	3.77243	3	83.0733	1.875	3					1035	3.25665e-15	4.05626	3	109.647	3.16076	3	57.6233	2.86549	3					1035	0	11.6856	3	49.3	4.8955	3	18.88	2.21007	3	-11.21	6.0196	3		1035	1.12333	5.52833	6	65.33	9.54416	3	136.163
1050	3.33067e-16	0.84788	3	124.09	3.84548	3	83.6633	1.97698	3					1050	-3.25665e-15	4.21018	3	109.857	3.14459	3	58.3333	3.03501	3					1050	-1.30266e-14	11.1946	3	48.6233	4.60243	3	18.5467	2.11741	3	-10.5633	6.04385	3		1050	0.965	5.46677	6	62.3867	9.23247	3	137.37
1065	0	0.702163	3	124.26	3.99575	3	84.0933	1.91145	3					1065	3.25665e-15	3.9625	3	109.48	3.0878	3	58.8	3.28154	3					1065	1.30266e-14	10.6236	3	47.6633	4.54432	3	17.8033	2.44698	3	-10.31	6.04904	3		1065	0.723333	5.59925	6	59.8667	8.98545	3	137.973
1080	1.33227e-15	0.872143	3	124.6	3.95361	3	84.85	1.95185	3					1080	-3.25665e-15	4.02855	3	109.627	3.13857	3	59.19	3.15747	3					1080	-1.36187e-14	10.3612	3	47.2933	4.34673	3	17.5667	2.365	3	-9.79333	5.86993	3		1080	0.688333	5.74931	6	57.99	8.44628	3	138.6
1095	0	0.814064	3	124.81	3.86177	3	85.3733	2.0353	3					1095	-3.25665e-15	4.27955	3	109.773	3.21483	3	59.7233	3.10063	3					1095	1.30266e-14	9.79351	3	46.58	4.09307	3	17.3233	2.28187	3	-9.59	5.79518	3		1095	0.248333	5.81511	6	56.1233	7.89917	3	139.03
1110	1.70234e-15	0.914895	3	124.97	3.92826	3	85.8833	2.18253	3					1110	-3.55271e-15	4.07531	3	109.707	3.13671	3	59.9833	3.04946	3					1110	0	9.4458	3	45.7233	3.72022	3	16.9333	2.09204	3	-9.26333	5.909	3		1110	0.186667	5.80832	6	54.7133	7.40869	3	139.93
1125	0	0.816272	3	125.44	3.82177	3	86.64	2.16432	3					1125	0	4.12466	3	109.833	3.21597	3	60.5233	2.93575	3					1125	0	8.91567	3	45.29	3.45075	3	16.6133	2.24583	3	-8.78	5.94169	3		1125	-0.391667	5.71005	6	53.0667	7.40659	3	140.137
1140	1.33227e-15	1.22398	3	125.497	3.95368	3	86.7867	2.28217	3					1140	0	3.96488	3	109.86	2.91733	3	60.64	2.92501	3					1140	0	8.65209	3	44.3267	3.31874	3	16.1333	2.27089	3	-8.54667	5.94778	3		1140	-0.485	5.71086	6	52.4	6.81528	3	140.757
1155	1.9984e-15	1.49721	3	125.9	3.78167	3	87.4467	2.22695	3					1155	2.07242e-15	3.90723	3	110.273	3.20637	3	61.11	3.021	3					1155	0	8.29679	3	43.52	2.81624	3	15.9967	2.05081	3	-8.05	6.21863	3		1155	-0.431667	5.73252	6	51.5733	6.15674	3	141.943
1170	0	1.41269	3	125.983	3.8068	3	87.8733	2.37877	3					1170	-2.36848e-15	3.73045	3	109.837	3.09219	3	61.43	2.80579	3					1170	0	7.76472	3	42.6533	2.34807	3	15.3167	2.22048	3	-7.73333	6.30892	3		1170	-0.726667	5.68569	6	50.8767	6.06419	3	141.82
1185	1.03621e-15	1.51414	3	126.413	3.84689	3	88.12	2.57405	3					1185	2.36848e-15	3.79929	3	109.703	3.22156	3	61.5633	2.85195	3					1185	0	7.46665	3	42.1133	2.21001	3	15.3867	2.04099	3	-7.24333	6.39722	3		1185	-0.995	5.74006	6	50.4967	5.3335	3	142.163
1200	-1.03621e-15	1.63439	3	126.717	3.94118	3	88.6267	2.52358	3					1200	0	3.61249	3	109.937	3.38091	3	62.12	2.94145	3					1200	0	7.32628	3	41.47	1.98273	3	15.2067	2.07039	3	-6.80333	6.85001	3		1200	-1.345	5.50965	6	50.0833	4.91017	3	142.723
1215	0	1.60253	3	126.953	3.87897	3	89.2033	2.75975	3					1215	2.36848e-15	3.65593	3	109.72	3.04132	3	62.1767	2.68334	3					1215	0	6.65333	3	40.6967	1.66374	3	14.7167	2.15792	3	-6.68333	7.06224	3		1215	-1.595	5.78243	6	49.66	4.75051	3	143.023
1230	-2.36848e-15	1.67285	3	126.917	3.87888	3	89.49	2.54806	3					1230	-2.36848e-15	3.5075	3	110.037	2.9851	3	62.2867	2.63215	3					1230	2.96059e-15	6.56821	3	40.16	1.57716	3	14.79	2.1966	3	-6.61333	7.2317	3		1230	-1.95833	5.68909	6	49.6633	4.13756	3	143.393
1245	-2.29446e-15	1.5232	3	127.833	3.85265	3	90.1067	2.48922	3					1245	-2.22045e-15	3.23945	3	109.853	3.23921	3	62.1967	2.27913	3					1245	-3.25665e-15	6.41542	3	39.8533	1.56144	3	14.9733	2.43154	3	-6.23	7.32552	3		1245	-1.92667	5.68314	6	49.5733	3.85085	3	144.283
1260	2.36848e-15	1.75078	3	128.233	4.08433	3	90.66	2.23755	3					1260	-2.22045e-15	3.24002	3	110.107	2.9957	3	62.3933	1.97008	3					1260	0	6.11412	3	38.9367	1.60251	3	14.11	2.68358	3	-6.39	7.05513	3		1260	-2.275	5.74981	6	49.3867	3.59563	3	144.433
1275	0	1.80358	3	128.583	3.88106	3	90.91	2.26918	3					1275	-2.22045e-15	3.25494	3	110.037	3.14104	3	62.66	2.00802	3					1275	0	5.99297	3	38.32	1.86277	3	14.11	2.54313	3	-5.81667	7.45199	3		1275	-2.515	5.73493	6	49.4033	2.96672	3	145.03
1290	-1.33227e-15	1.50587	3	128.563	3.77827	3	91.0433	2.34207	3					1290	0	3.49887	3	110.19	3.22298	3	62.8333	2.41405	3					1290	-3.55271e-15	5.58036	3	37.3267	1.96546	3	13.4667	2.36119	3	-5.88333	7.67888	3		1290	-2.93667	5.69197	6	49.6767	2.83299	3	145.357
1305	2.29446e-15	1.46155	3	128.277	3.89195	3	91.3433	2.44103	3					1305	3.40468e-15	3.48385	3	109.97	3.22008	3	63.0633	2.2515	3					1305	3.25665e-15	5.12061	3	37.0667	1.91196	3	13.2833	2.05534	3	-5.54667	8.08677	3		1305	-3.315	5.44045	6	49.46	2.43358	3	145.607
1320	0	1.64426	3	128.64	3.96197	3	91.8467	2.4318	3					1320	2.36848e-15	3.53206	3	110.137	3.05776	3	63.2267	1.97714	3					1320	3.55271e-15	4.90267	3	36.4633	2.2021	3	13.1	2.48605	3	-5.37667	8.07225	3		1320	-3.63667	5.60459	6	49.2367	2.23684	3	146.073
1335	2.29446e-15	1.56107	3	129.003	3.9673	3	91.6833	2.21505	3					1335	0	3.389	3	110.007	3.18503	3	63.2733	1.93985	3					1335	0	4.66595	3	36.0967	2.38599	3	12.8633	2.24012	3	-5.34667	7.90313	3		1335	-3.565	5.62755	6	49.6267	1.93673	3	146.447
1350	-2.29446e-15	1.54085	3	129.11	3.96311	3	92.0133	2.08041	3					1350	0	3.32221	3	109.69	3.01319	3	63.41	1.81008	3					1350	0	4.44413	3	35.91	2.6811	3	12.93	2.48502	3	-5.04667	8.20454	3		1350	-3.885	5.5476	6	49.4867	1.86345	3	146.377
1365	-2.29446e-15	1.593	3	129.29	3.97588	3	92.57	2.13327	3					1365	-2.22045e-15	3.08831	3	109.973	2.96729	3	63.76	2.0121	3					1365	0	4.37926	3	35.4533	2.7281	3	12.6867	2.22505	3	-5.04333	8.34018	3		1365	-4.225	5.51734	6	49.48	1.7872	3	146.887
1380	0	1.34748	3	129.597	3.96108	3	92.9667	1.93066	3					1380	0	3.10527	3	110.02	3.08122	3	63.61	1.88947	3					1380	0	4.17968	3	35.2567	2.53624	3	12.7367	2.35521	3	-4.94	8.3791	3		1380	-4.71833	5.61993	6	49.28	1.52984	3	146.733
1395	-2.29446e-15	1.7542	3	129.447	3.9653	3	93.0867	1.9137	3					1395	-3.25665e-15	3.17908	3	109.787	3.06458	3	63.69	1.78646	3					1395	3.25665e-15	3.9398	3	34.6167	2.82544	3	12.4267	2.12713	3	-5.08333	8.38343	3		1395	-4.61667	5.57968	6	49.1767	1.59503	3	147.173
1410	0	1.66316	3	129.487	3.91528	3	93.0967	2.12531	3					1410	-3.40468e-15	3.11667	3	109.713	2.79344	3	63.9567	1.70177	3					1410	0	3.91812	3	34.36	2.61542	3	12.32	2.22515	3	-4.99667	8.62374	3		1410	-4.84667	5.70017	6	49.0933	1.63531	3	147.377
1425	2.14643e-15	1.76046	3	130.087	3.88043	3	93.5767	2.03963	3					1425	0	3.09666	3	109.88	2.75353	3	63.95	1.44627	3					1425	2.36848e-15	3.93246	3	34.12	2.86985	3	12.4667	2.14007	3	-4.77667	8.75462	3		1425	-5.52333	5.70867	6	48.7233	1.35072	3	146.957
1440	-2.36848e-15	1.79143	3	130.117	4.07982	3	94	2.09151	3					1440	-3.40468e-15	3.05739	3	110.07	3.07005	3	64.1367	1.47764	3					1440	0	3.72517	3	33.9867	2.86926	3	12.6367	2.23476	3	-4.75667	8.70752	3		1440	-5.83	5.7804	6	48.4833	1.65995	3	147.253
1455	-1.9984e-15	1.58481	3	130.237	3.93818	3	94.19	2.19933	3					1455	-3.25665e-15	3.16382	3	109.643	2.92563	3	64.13	1.57119	3					1455	0	3.74116	3	33.69	2.77955	3	12.44	2.03654	3	-4.68667	8.58541	3		1455	-6.17333	5.75461	6	48.2933	1.45349	3	147.303
1470	2.14643e-15	1.70004	3	130.5	3.96346	3	94.5733	2.04417	3					1470	-3.25665e-15	3.03329	3	110.03	2.8621	3	64.41	1.70298	3					1470	2.22045e-15	3.63217	3	33.29	2.79758	3	12.33	2.00176	3	-4.71	8.70332	3		1470	-6.31167	5.87891	6	48.02	1.39825	3	147.277
1485	0	1.71009	3	130.813	3.99005	3	94.6467	2.01339	3					1485	3.40468e-15	3.07233	3	109.887	2.818	3	64.3733	1.46998	3					1485	-2.22045e-15	3.67022	3	33.2867	2.67238	3	12.72	1.95308	3	-4.42	8.37597	3		1485	-6.86167	5.82655	6	47.2967	1.56921	3	147.31
1500	2.22045e-15	1.92578	3	130.877	4.03546	3	94.95	1.87321	3					1500	0	3.11684	3	110.1	3.12005	3	64.82	1.51086	3					1500	0	3.5168	3	32.9967	2.82426	3	12.6233	1.77945	3	-4.44333	8.18502	3		1500	-6.94167	5.8123	6	47	1.26574	3	147.747
1515	-2.36848e-15	1.81067	3	131.22	4.05247	3	95.23	1.88107	3					1515	3.25665e-15	3.16002	3	110.017	2.9402	3	64.8933	1.64467	3					1515	2.22045e-15	3.45616	3	32.8767	2.82724	3	12.5267	1.71035	3	-4.52667	8.12665	3		1515	-7.235	5.72175	6	46.6467	1.15855	3	147.333
1530	-1.92439e-15	2.04671	3	131.253	4.00711	3	95.5633	1.64329	3					1530	0	3.26437	3	109.95	2.58513	3	65.0133	1.31759	3					1530	2.07242e-15	3.39506	3	32.6767	2.88785	3	12.61	2.07659	3	-4.62667	8.17243	3		1530	-7.65167	5.77844	6	46.19	1.16966	3	147.317
1545	-2.36848e-15	1.91599	3	131.323	4.11591	3	95.7333	1.72427	3					1545	0	3.21327	3	110.023	2.84071	3	65.41	1.68437	3					1545	-2.36848e-15	3.44024	3	32.7533	2.88174	3	12.7767	1.65784	3	-4.32333	8.00609	3		1545	-7.74	5.96937	6	45.91	1.65375	3	147.51
1560	-2.29446e-15	1.90264	3	131.48	3.89338	3	96.0633	1.75682	3					1560	3.40468e-15	3.25346	3	109.823	2.72157	3	65.2733	1.66362	3					1560	0	3.18558	3	32.6233	2.94363	3	12.8467	1.89167	3	-4.31667	7.74642	3		1560	-7.52833	5.9668	6	45.5367	1.54743	3	147.777
1575	0	2.12205	3	131.457	3.98141	3	95.9533	1.76228	3					1575	0	3.23907	3	109.84	2.96142	3	65.5867	1.36346	3					1575	-2.22045e-15	2.88542	3	32.28	2.65227	3	12.8733	1.81695	3	-4.20667	7.66597	3		1575	-7.93167	5.85794	6	45.0367	1.6065	3	147.347
1590	2.36848e-15	1.77091	3	131.78	3.76772	3	96.27	1.79673	3					1590	0	3.3431	3	109.6	2.95562	3	65.4967	1.72573	3					1590	2.22045e-15	3.20013	3	32.43	2.70482	3	13.1067	1.59972	3	-3.89667	7.43444	3		1590	-8.25833	5.98829	6	44.51	1.66721	3	147.61
1605	0	1.89198	3	131.497	4.09786	3	96.4133	1.52834	3					1605	-3.40468e-15	3.17396	3	109.763	2.89501	3	65.8567	1.6632	3					1605	2.22045e-15	3.21052	3	32.2133	2.4559	3	13.2	1.67124	3	-3.87333	7.46107	3		1605	-8.55	6.07165	6	44.1167	1.59161	3	147.867
1620	2.36848e-15	2.08869	3	132.023	3.96212	3	96.66	1.59679	3					1620	0	3.23449	3	109.783	2.87406	3	65.81	1.5609	3					1620	2.36848e-15	3.34057	3	31.8367	2.48972	3	13.26	1.65379	3	-3.67667	7.37396	3		1620	-8.785	5.91324	6	43.3933	1.65437	3	147.653
1635	-1.92439e-15	2.13711	3	132.157	4.13727	3	96.71	1.61463	3					1635	-3.25665e-15	3.1639	3	110	2.99032	3	66.1067	1.738	3					1635	2.36848e-15	3.30075	3	31.62	2.48083	3	13.4033	1.75845	3	-3.48667	7.10417	3		1635	-9.09833	5.96379	6	42.8	1.55965	3	147.343
1650	2.36848e-15	2.08888	3	132.16	4.05236	3	96.8267	1.67144	3					1650	-3.25665e-15	3.48031	3	109.713	2.78214	3	66.21	1.74153	3					1650	2.36848e-15	3.30691	3	31.57	2.35831	3	13.5567	1.41774	3	-3.29667	7.05623	3		1650	-9.115	6.02499	6	42.3533	1.71797	3	147.513
1665	2.96059e-16	1.85259	3	132.333	4.01791	3	97.03	1.53219	3					1665	3.25665e-15	3.28061	3	109.773	2.65063	3	66.3633	1.92734	3					1665	1.92439e-15	3.19944	3	31.2233	2.41032	3	13.55	1.7261	3	-3.29667	6.83507	3		1665	-9.32833	5.77463	6	41.9433	1.87471	3	147.803
1680	2.22045e-15	1.93769	3	132.097	3.88309	3	97.2533	1.59516	3					1680	-3.25665e-15	3.35622	3	109.257	2.78741	3	66.4133	1.75223	3					1680	1.92439e-15	3.10748	3	30.7933	2.32994	3	13.1333	1.43012	3	-3.45	6.82085	3		1680	-9.57167	5.85831	6	41.2533	1.97409	3	147.24
1695	2.36848e-15	1.98636	3	132.263	4.06981	3	97.5533	1.555	3					1695	3.25665e-15	3.45626	3	109.497	2.82324	3	66.4933	1.71931	3					1695	2.36848e-15	2.90352	3	30.63	2.30769	3	13.5033	1.47869	3	-3.27667	6.71739	3		1695	-9.66667	5.91586	6	40.95	1.98273	3	147.703
1710	3.40468e-15	1.92858	3	132.327	3.89216	3	97.45	1.47886	3					1710	0	3.34825	3	109.463	2.80002	3	66.3833	1.96798	3					1710	2.36848e-15	3.03475	3	30.35	2.60571	3	13.6667	1.30656	3	-3.21333	6.57776	3		1710	-10.2867	5.9231	6	40.1	2.2291	3	147.163
1725	-2.07242e-15	1.93055	3	132.553	3.92138	3	97.77	1.52844	3					1725	3.25665e-15	3.38083	3	109.343	2.75627	3	66.72	1.8627	3					1725	0	3.01383	3	30.2833	2.58529	3	13.8833	1.20931	3	-2.98333	6.50874	3		1725	-10.4133	5.73965	6	39.5933	2.39091	3	147.49
1740	-3.40468e-15	2.01257	3	132.29	4.03612	3	97.7167	1.2752	3					1740	3.40468e-15	3.36649	3	109.19	2.75507	3	66.8333	1.9137	3					1740	-2.36848e-15	2.94249	3	30.0933	2.34066	3	14.0667	1.2933	3	-2.81667	6.26457	3		1740	-10.6683	5.91911	6	38.88	2.74814	3	147.28
1755	3.40468e-15	2.06486	3	132.683	3.97485	3	97.9233	1.50164	3					1755	3.25665e-15	3.30105	3	109.163	2.63694	3	66.8667	2.04668	3					1755	-2.96059e-16	2.78311	3	29.6667	2.64379	3	14.1133	1.3424	3	-2.82	6.18573	3		1755	-10.915	5.62858	6	38.2567	2.54245	3	147.233
1770	0	1.84659	3	132.343	3.85801	3	98.0667	1.29005	3					1770	0	3.29242	3	109.39	2.70668	3	67.17	2.23759	3					1770	2.36848e-15	2.66695	3	29.4833	2.76697	3	13.9567	1.38145	3	-2.99333	6.17146	3		1770	-11.2017	5.79989	6	37.6167	2.30209	3	147.003
1785	3.40468e-15	1.9459	3	132.4	4.04872	3	98.19	1.15691	3					1785	-3.25665e-15	3.26117	3	109.13	2.76292	3	67.5167	2.43097	3					1785	2.36848e-15	2.77707	3	29.12	2.80015	3	14.0767	1.36231	3	-2.84667	6.01645	3		1785	-11.5117	5.61137	6	37.2433	2.46232	3	147.077
1800	3.25665e-15	1.79004	3	132.507	4.24297	3	98.3567	1.35503	3					1800	3.55271e-15	3.50731	3	109.087	2.57746	3	67.0867	2.32579	3					1800	2.66454e-15	2.62134	3	28.56	2.785	3	14.22	1.48796	3	-2.8	5.72425	3		1800	-11.4217	5.54124	6	36.92	2.46879	3	147.247
1815	-1.33227e-15	1.60581	3	132.34	4.18132	3	98.1367	1.27818	3					1815	3.25665e-15	3.38329	3	108.99	2.66526	3	67.3533	2.58864	3					1815	0	2.82581	3	28.42	2.76005	3	14.4267	1.57748	3	-2.50333	5.45694	3		1815	-11.6933	5.5634	6	36.0033	2.52199	3	147.333
1830	2.07242e-15	1.59632	3	132.557	4.07545	3	98.4233	1.04314	3					1830	0	3.28227	3	109.33	2.72567	3	67.4	2.77433	3					1830	1.92439e-15	2.60358	3	28.0267	2.73198	3	14.5067	1.64292	3	-2.44	5.57339	3		1830	-11.92	5.287	6	35.5267	2.48269	3	146.933
1845	2.96059e-16	1.73439	3	132.57	4.2029	3	98.43	1.31412	3					1845	-3.40468e-15	3.30585	3	108.99	2.44222	3	67.44	2.48524	3					1845	-2.96059e-16	2.67864	3	27.82	2.58093	3	14.7067	1.65001	3	-2.24	5.31969	3		1845	-12.155	5.47071	6	35.1833	2.36098	3	147.193
1860	2.36848e-15	1.81605	3	132.673	4.04752	3	98.63	1.32666	3					1860	0	3.2274	3	109.17	2.6667	3	67.92	2.71277	3					1860	-2.96059e-16	2.64568	3	27.5033	2.64179	3	14.7733	1.51071	3	-2.24667	5.26081	3		1860	-12.1817	5.47034	6	34.6	2.62143	3	146.73
1875	-2.07242e-15	1.8227	3	132.717	4.08069	3	98.7367	1.32217	3					1875	3.40468e-15	3.40836	3	108.833	2.85822	3	67.6567	2.59324	3					1875	2.07242e-15	2.64275	3	27.2433	2.51637	3	14.96	1.49854	3	-1.99667	5.04141	3		1875	-12.1917	5.37684	6	34.1933	2.38672	3	146.927
1890	-3.40468e-15	1.76959	3	132.697	4.15271	3	98.7833	1.21528	3					1890	0	3.29547	3	108.693	2.87563	3	67.7933	2.64615	3					1890	-2.22045e-15	2.62443	3	26.7567	2.36238	3	14.8933	1.38098	3	-2.04	4.87223	3		1890	-12.6417	5.36455	6	33.7467	2.49033	3	146.633
1905	2.07242e-15	1.75745	3	132.72	4.1241	3	98.9033	1.27947	3					1905	-3.40468e-15	3.20252	3	108.89	2.87479	3	67.7933	2.93603	3					1905	0	2.66122	3	26.7767	2.49861	3	15.22	1.36451	3	-2.03667	4.86911	3		1905	-12.7367	5.38582	6	33.28	2.60006	3	146.577
1920	2.96059e-16	1.6312	3	132.673	4.03448	3	98.9	1.45626	3					1920	0	3.39018	3	108.683	3.0635	3	67.68	2.79827	3					1920	-2.36848e-15	2.48818	3	26.4933	2.54118	3	15.1633	1.45193	3	-1.77333	4.65801	3		1920	-12.9783	5.30853	6	32.88	2.60075	3	146.73
1935	-2.29446e-15	1.65053	3	132.48	4.14505	3	99.07	1.43744	3					1935	0	3.29788	3	108.627	2.81782	3	67.83	2.91433	3					1935	1.92439e-15	2.50053	3	26.51	2.3811	3	15.49	1.25803	3	-1.36667	4.50744	3		1935	-13.105	5.22062	6	32.2433	2.17959	3	146.723
1950	2.29446e-15	1.5512	3	132.7	4.14334	3	99.2467	1.27577	3					1950	0	3.43821	3	108.25	2.73501	3	67.7367	2.97366	3					1950	2.07242e-15	2.28889	3	26.3167	2.54336	3	15.5433	1.41987	3	-1.19333	4.56516	3		1950	-13.24	5.43803	6	32.3567	2.22913	3	146.58
1965	1.92439e-15	1.59343	3	132.587	4.15051	3	99.36	1.42591	3					1965	0	3.4253	3	108.37	2.96424	3	68.01	2.81856	3					1965	2.36848e-15	2.28605	3	25.9767	2.61931	3	15.61	1.445	3	-1.18	4.34808	3		1965	-13.6233	5.31298	6	31.5233	2.09729	3	146.307
1980	-4.44089e-16	1.67045	3	132.4	4.19308	3	99.51	1.46092	3					1980	3.55271e-15	3.52195	3	108.187	2.94002	3	67.94	2.97927	3					1980	0	2.48248	3	25.63	2.54006	3	15.7067	1.43005	3	-0.98	4.18895	3		1980	-13.8767	5.29032	6	31.0833	1.95413	3	146.277
1995	2.36848e-15	1.45456	3	132.71	4.1734	3	99.5467	1.47	3					1995	3.40468e-15	3.45834	3	107.89	2.845	3	67.8533	2.77659	3					1995	-2.07242e-15	2.32005	3	25.3367	2.8019	3	15.73	1.2055	3	-0.673333	4.12182	3		1995	-13.9617	5.08287	6	30.63	2.22331	3	146.207
2010	1.03621e-15	1.46347	3	132.74	4.04829	3	99.7067	1.4353	3					2010	-3.40468e-15	3.45406	3	108.243	2.86257	3	68.0333	3.00584	3					2010	2.22045e-15	2.3437	3	25.13	2.72262	3	15.85	1.21138	3	-0.68	3.82312	3		2010	-14.0533	5.36379	6	30.5767	2.01401	3	146.477
2025	1.25825e-15	1.53262	3	132.773	4.11692	3	99.7533	1.51494	3					2025	0	3.59787	3	107.837	2.77102	3	68.1833	2.99403	3					2025	0	2.44215	3	24.71	2.64958	3	15.7833	1.0052	3	-0.6	3.60054	3		2025	-14.35	5.07913	6	29.5967	2.07929	3	145.827
2040	-1.33227e-15	1.32515	3	132.62	4.12629	3	100.007	1.65941	3					2040	0	3.32668	3	107.813	2.78162	3	68.1767	3.14136	3					2040	0	2.34698	3	24.61	2.64958	3	15.8867	1.11006	3	-0.266667	3.64256	3		2040	-14.2833	5.13444	6	29.53	2.34502	3	146.38
2055	1.03621e-15	1.34897	3	132.573	4.09959	3	99.93	1.48062	3					2055	3.25665e-15	3.30358	3	107.777	2.74534	3	68.2433	3.17667	3					2055	0	2.41669	3	24.5633	2.45017	3	15.9867	1.13615	3	0.11	3.39771	3		2055	-14.5183	5.0735	6	29.3933	2.03574	3	146.083
2070	1.9984e-15	1.55773	3	132.593	4.20203	3	100.36	1.5054	3					2070	3.40468e-15	3.11335	3	107.613	2.72555	3	68.3633	3.47365	3					2070	-3.40468e-15	2.45783	3	24.41	2.34743	3	15.8167	1.05529	3	0.456667	3.37959	3		2070	-14.7583	5.1695	6	28.6567	2.19948	3	145.93
2085	-1.9984e-15	1.4155	3	132.823	3.98752	3	100.327	1.44684	3					2085	3.25665e-15	3.17152	3	107.45	2.75304	3	68.2433	3.28418	3					2085	0	2.35917	3	24.2967	2.51653	3	15.77	1.00593	3	0.466667	3.35566	3		2085	-14.8467	5.02687	6	28.5933	2.28417	3	145.6
2100	-1.33227e-15	1.3522	3	132.677	4.03128	3	100.59	1.68334	3					2100	-3.25665e-15	3.17743	3	107.5	2.76695	3	68.32	3.76723	3					2100	3.25665e-15	2.48013	3	24.13	2.42034	3	16	1.11541	3	0.756667	3.11583	3		2100	-15.2033	5.03608	6	28.2233	2.2466	3	145.813
2115	-2.36848e-15	1.45487	3	132.803	3.96168	3	100.593	1.63851	3					2115	3.25665e-15	3.32073	3	107.52	2.771	3	68.4233	3.62626	3					2115	0	2.59924	3	24	2.31692	3	15.7867	1.18095	3	0.67	2.99243	3		2115	-15.4883	5.15022	6	27.6367	2.32565	3	145.303
2130	-2.66454e-15	1.24585	3	132.603	4.02955	3	100.777	1.42149	3					2130	3.40468e-15	3.37944	3	107.58	2.7346	3	68.4233	3.67704	3					2130	3.25665e-15	2.61833	3	23.6067	2.38137	3	15.9333	1.27947	3	1.04333	2.81177	3		2130	-15.7583	5.20823	6	27.4	2.33315	3	145.393
2145	2.36848e-15	1.20674	3	132.697	3.95672	3	100.883	1.55004	3					2145	3.40468e-15	3.24576	3	107.153	2.58906	3	68.5933	3.83491	3					2145	-6.66134e-15	2.69652	3	23.31	2.42572	3	15.7667	1.05532	3	1.16667	2.68358	3		2145	-15.545	5.23191	6	27.5567	2.27566	3	145.587
2160	1.9984e-15	1.21327	3	132.853	3.86121	3	101.187	1.68677	3					2160	0	3.12019	3	107.56	2.60315	3	68.83	3.86876	3					2160	3.40468e-15	2.65805	3	23.1667	2.54016	3	15.83	1.33245	3	1.35667	2.86822	3		2160	-15.7583	5.14232	6	27.0267	2.35205	3	145.5
2175	2.59052e-15	1.59127	3	132.917	4.01568	3	101.093	1.64272	3					2175	-3.40468e-15	3.4799	3	107.243	2.43637	3	68.7	4.08632	3					2175	0	2.68887	3	23.2367	2.55259	3	16.0433	1.17887	3	1.73333	2.71887	3		2175	-15.8167	5.1836	6	26.8633	2.05695	3	145.12
2190	-2.73855e-15	1.20964	3	132.853	3.97388	3	101.337	1.40158	3					2190	0	3.25949	3	106.773	2.33868	3	69.1867	4.20419	3					2190	0	2.56624	3	22.8133	2.45482	3	15.8667	1.31838	3	1.93333	2.71826	3		2190	-15.785	5.29167	6	26.5033	1.82179	3	145.533
2205	-2.59052e-15	1.40905	3	132.793	3.8771	3	101.503	1.40082	3					2205	3.25665e-15	3.54125	3	107.093	2.44306	3	69.12	4.16368	3					2205	-3.25665e-15	2.5416	3	22.73	2.69808	3	16.1867	1.20017	3	2.15	2.68437	3		2205	-15.8717	5.4805	6	26.29	1.75519	3	145.46
2220	2.36848e-15	1.28889	3	132.987	3.90933	3	101.547	1.36635	3					2220	-2.07242e-15	3.37716	3	106.997	2.3241	3	69.1767	4.28375	3					2220	-3.40468e-15	2.49889	3	22.5967	2.80272	3	16.27	1.06641	3	2.47333	3.03936	3		2220	-16.2217	5.53212	6	26.0967	1.65923	3	145.127
2235	2.22045e-16	1.24527	3	132.96	3.84899	3	101.693	1.56928	3					2235	3.40468e-15	3.54692	3	106.953	2.49652	3	69.3133	4.33512	3					2235	3.25665e-15	2.73176	3	22.7133	3.02821	3	16.44	1.22075	3	2.79333	3.12186	3		2235	-16.4317	5.39104	6	25.4933	1.50141	3	144.773
2250	3.70074e-16	1.47807	3	132.86	3.92978	3	101.7	1.3061	3					2250	3.40468e-15	3.35932	3	107.01	2.0155	3	69.4733	4.4956	3					2250	3.40468e-15	2.78285	3	22.42	2.9137	3	16.5067	1.21025	3	3.03667	3.19197	3		2250	-16.3967	5.37653	6	25.1633	1.55069	3	144.74
2265	1.62833e-15	1.24536	3	133.167	3.96851	3	102.24	1.53004	3					2265	3.25665e-15	3.4598	3	107.08	2.38515	3	69.8333	4.31868	3					2265	0	2.84367	3	22.39	2.71384	3	16.6767	1.32284	3	3.50667	3.16586	3		2265	-16.3417	5.42504	6	25.4933	1.13808	3	144.92
2280	-2.14643e-15	1.09299	3	133.29	3.85715	3	102.383	1.57858	3					2280	0	3.39201	3	106.807	2.16853	3	69.4033	4.4313	3					2280	0	2.65373	3	22.1667	2.8472	3	16.9	1.25008	3	3.62333	3.30091	3		2280	-16.4083	5.41715	6	25.2933	1.02065	3	145.093
2295	0	1.33135	3	133.403	3.84449	3	102.467	1.44282	3					2295	3.25665e-15	3.66186	3	107.007	2.18406	3	69.7867	4.61546	3					2295	0	2.55024	3	21.95	2.90587	3	17.14	1.26527	3	3.98667	3.19729	3		2295	-16.3217	5.47598	6	25.06	1.36297	3	145.17
2310	0	1.36011	3	133.26	3.91698	3	102.55	1.34659	3					2310	-3.25665e-15	3.56609	3	107.033	2.00327	3	69.7433	4.63171	3					2310	0	2.78749	3	21.6333	2.85659	3	16.8467	1.43019	3	4.02	3.31453	3		2310	-16.75	5.42556	6	24.5567	1.61742	3	144.98
2325	0	1.42674	3	133.09	3.85606	3	102.433	1.205	3					2325	-3.25665e-15	3.54613	3	106.623	2.07877	3	69.9667	4.76808	3					2325	-3.40468e-15	2.78741	3	21.37	2.77673	3	17.0267	1.14177	3	4.32667	3.37676	3		2325	-16.9283	5.68604	6	24.3667	1.50806	3	144.993
2340	-2.07242e-15	1.385	3	133.363	3.73245	3	102.963	1.19954	3					2340	-3.25665e-15	3.52394	3	107.24	2.23699	3	70.24	4.89341	3					2340	3.25665e-15	2.95202	3	21.51	2.58891	3	17.5067	1.4152	3	4.49667	3.40441	3		2340	-17.0633	5.56247	6	24.2	1.37503	3	144.89
2355	1.62833e-15	1.52834	3	133.403	3.98806	3	103.177	1.06925	3					2355	3.55271e-15	3.55992	3	106.907	2.17387	3	70.1867	4.89216	3					2355	-3.25665e-15	3.01261	3	21.6467	2.79278	3	17.2533	1.1153	3	4.50667	3.45564	3		2355	-17.1233	5.61051	6	23.8867	1.31538	3	144.747
2370	-2.36848e-15	1.27084	3	133.327	3.94362	3	103.263	0.95687	3					2370	-3.25665e-15	3.66476	3	106.72	2.01088	3	70.4233	4.86371	3					2370	0	2.9893	3	21.47	2.80993	3	17.41	1.17013	3	4.82667	3.50442	3		2370	-17.145	5.69924	6	23.8733	1.36236	3	145.193
2385	-1.9984e-15	1.66212	3	133.2	3.99568	3	103.377	1.05339	3					2385	3.25665e-15	3.64101	3	106.823	2.16925	3	70.5167	4.83206	3					2385	0	2.86061	3	21.3233	2.77471	3	17.45	1.30985	3	5.03	3.39086	3		2385	-17.25	5.6706	6	23.54	1.47726	3	145.193
2400	3.70074e-16	1.53189	3	133.237	4.05034	3	103.64	0.85	3					2400	0	3.69416	3	106.553	1.84538	3	70.4067	4.91595	3					2400	3.25665e-15	2.63168	3	21.2167	3.00511	3	17.52	1.38059	3	5.42333	3.4519	3		2400	-17.44	5.59866	6	23.26	1.31389	3	145.11
2415	-1.9984e-15	1.41143	3	133.407	3.93051	3	103.813	0.832887	3					2415	-3.25665e-15	3.53964	3	106.83	2.09619	3	70.6	5.03954	3					2415	5.03301e-15	2.57143	3	20.8767	2.8695	3	17.4967	1.325	3	5.38333	3.4574	3		2415	-17.7117	5.5356	6	23.0167	1.43727	3	145.223
2430	0	1.75137	3	133.237	4.04656	3	103.877	0.780021	3					2430	-3.40468e-15	3.45373	3	106.607	2.1898	3	70.7667	4.74159	3					2430	-5.92119e-16	2.50557	3	20.6567	2.99427	3	17.3033	1.42423	3	5.32333	3.38556	3		2430	-17.9267	5.65594	6	22.3033	1.28811	3	144.753
2445	-2.36848e-15	1.79951	3	133.253	3.82979	3	104.04	0.756593	3					2445	3.40468e-15	3.46214	3	106.513	2.11297	3	70.8467	4.83268	3					2445	-3.10862e-15	2.43558	3	20.7567	2.82889	3	17.5733	1.39043	3	5.67333	3.36367	3		2445	-18.0883	5.7538	6	22.1867	1.34693	3	144.74
2460	-1.9984e-15	1.70439	3	133.56	3.80881	3	104.15	0.77242	3					2460	-3.25665e-15	3.31889	3	106.473	1.98879	3	70.8933	4.91674	3					2460	-1.33227e-15	2.38383	3	20.3667	2.76592	3	17.3767	1.65735	3	5.64	3.40271	3		2460	-17.9367	5.69238	6	22.0533	1.28204	3	144.913
2475	-1.77636e-15	1.99773	3	133.767	3.69257	3	104.537	0.862786	3					2475	-3.25665e-15	3.70473	3	106.427	2.01222	3	70.8833	4.81058	3					2475	0	2.01666	3	20.0533	2.58365	3	17.7167	1.40005	3	5.62667	3.48529	3		2475	-17.9483	5.83393	6	21.64	1.28526	3	145.1
2490	-1.9984e-15	1.75378	3	133.667	3.74043	3	104.593	0.651997	3					2490	0	3.79311	3	106.4	2.07314	3	70.9767	4.8759	3					2490	5.03301e-15	2.06239	3	19.75	2.60416	3	17.4867	1.67739	3	5.61	3.58246	3		2490	-18.1317	5.71156	6	21.5867	1.58134	3	144.877
2505	2.36848e-15	1.72291	3	133.513	3.90683	3	104.813	0.637364	3					2505	-3.25665e-15	3.6617	3	106.247	2.14505	3	70.94	4.8251	3					2505	-2.96059e-15	2.01847	3	19.6867	2.5923	3	17.4933	1.74697	3	5.87	3.37257	3		2505	-18.3583	5.78584	6	21.0367	1.81111	3	144.933
2520	-3.70074e-16	1.59085	3	133.44	3.89519	3	104.847	0.470567	3					2520	0	3.71848	3	106.44	2.2678	3	71.2667	4.96784	3					2520	0	1.85354	3	19.6367	2.27696	3	17.4667	1.80201	3	6.14333	3.46936	3		2520	-18.1633	5.94848	6	20.76	1.90071	3	144.753
2535	-1.92439e-15	1.88227	3	133.4	3.92951	3	104.93	0.378726	3					2535	0	3.88294	3	106.237	2.18624	3	71.25	4.75438	3					2535	0	1.79608	3	19.33	2.24346	3	17.4067	2.00213	3	6.10667	3.58907	3		2535	-18.3983	5.88905	6	20.69	1.82984	3	145.16
2550	-2.36848e-15	1.83255	3	133.483	3.92897	3	105.04	0.174738	3					2550	3.55271e-15	3.72159	3	106.363	2.28347	3	71.1667	4.61038	3					2550	-1.62833e-15	1.88712	3	19.2967	2.18241	3	17.4833	1.92001	3	6.09	3.72264	3		2550	-18.5833	6.0227	6	20.3433	1.87804	3	144.767
2565	1.92439e-15	1.84993	3	133.457	3.92138	3	105.07	0.285015	3					2565	0	3.87129	3	106.387	2.22828	3	71.12	4.82376	3					2565	3.70074e-16	1.48805	3	19.32	1.9776	3	17.4267	1.70192	3	6.30667	3.55395	3		2565	-18.815	5.969	6	19.9867	1.76529	3	144.92
2580	1.70234e-15	1.73765	3	133.423	3.9173	3	105.247	0.173494	3					2580	0	3.88938	3	106.36	2.22668	3	71.3867	4.90461	3					2580	-2.96059e-15	1.43298	3	19.0267	2.00739	3	17.4433	1.87513	3	6.24667	3.65558	3		2580	-18.7533	6.26066	6	19.2633	1.42019	3	144.527
2595	-2.36848e-15	1.82226	3	133.247	3.93706	3	105.223	0.131149	3					2595	3.55271e-15	3.94885	3	106.413	2.2593	3	71.37	4.84406	3					2595	0	1.43628	3	19.0067	2.01857	3	17.5333	2.01877	3	6.41333	3.68891	3		2595	-18.74	6.37578	6	19.0333	1.6815	3	144.513
2610	0	1.76307	3	133.337	3.74702	3	105.6	0.23516	3					2610	0	3.77392	3	106.56	2.52786	3	71.4767	4.79859	3					2610	2.36848e-15	1.21681	3	19.03	2.03913	3	17.6467	1.75419	3	6.68333	3.75116	3		2610	-18.9033	6.26217	6	18.5767	1.64044	3	144.28
2625	2.66454e-15	1.92056	3	133.737	3.70679	3	105.64	0.170392	3					2625	-3.25665e-15	4.09244	3	106.733	2.63357	3	71.78	4.97601	3					2625	1.11022e-15	1.02105	3	18.8367	1.96517	3	17.84	1.63971	3	6.66	3.72076	3		2625	-19.0733	6.14518	6	18.76	1.50622	3	144.427
2640	-5.92119e-16	1.78874	3	133.683	3.95224	3	105.913	0.120968	3					2640	3.25665e-15	4.01054	3	106.613	2.74404	3	71.8667	4.91836	3					2640	-3.03461e-15	1.12095	3	18.7433	2.09072	3	17.9833	1.74674	3	6.92333	3.7951	3		2640	-18.7483	6.28827	6	18.4467	1.26777	3	144.383
2655	5.92119e-16	1.64101	3	133.147	3.90047	3	105.64	0.322335	3					2655	3.25665e-15	4.12095	3	106.607	2.64456	3	71.91	4.83763	3					2655	1.9984e-15	0.947787	3	18.3467	2.06863	3	17.7867	1.96011	3	6.71333	3.80402	3		2655	-18.8467	6.47773	6	18.3767	1.42441	3	144.59
2670	2.29446e-15	1.67381	3	133.337	3.58339	3	105.887	0.225167	3					2670	0	4.21753	3	106.607	2.81042	3	71.9633	5.08945	3					2670	-1.33227e-15	0.865583	3	18.0867	2.16865	3	17.62	1.7974	3	6.56333	3.59516	3		2670	-19.1067	6.76466	6	17.8167	1.46957	3	144.263
2685	-1.25825e-15	1.68743	3	133.357	3.62559	3	105.853	0.405257	3					2685	3.25665e-15	4.05046	3	106.577	2.69538	3	72.1233	5.13163	3					2685	-3.70074e-15	0.718424	3	17.7633	2.24462	3	17.5533	1.80602	3	6.66667	3.64596	3		2685	-19.25	6.54778	6	17.5467	1.21726	3	144.087
2700	2.66454e-15	1.74153	3	133.343	3.70973	3	106.133	0.19218	3					2700	3.25665e-15	4.00755	3	106.4	2.95845	3	71.95	5.02157	3					2700	-1.33227e-15	0.649538	3	17.34	2.34188	3	17.3333	1.88227	3	6.44	3.47372	3		2700	-19.3067	6.6544	6	17.1067	1.02588	3	144.217
2715	0	1.76706	3	133.643	3.54544	3	106.323	0.38397	3					2715	-3.25665e-15	4.10188	3	106.647	2.88743	3	72.19	5.08042	3					2715	1.33227e-15	0.708825	3	17.5833	2.23684	3	17.4533	1.7906	3	6.57333	3.51509	3		2715	-19.3567	6.76315	6	17.1967	0.675154	3	144.32
2730	2.36848e-15	1.75386	3	133.84	3.30493	3	106.417	0.52144	3					2730	0	4.09051	3	106.59	2.83429	3	72.3933	4.92	3					2730	0	0.582266	3	17.15	2.21507	3	17.2467	1.81601	3	6.85667	3.60012	3		2730	-19.6367	6.83405	6	16.8167	0.936447	3	144.1
2745	-5.92119e-16	1.66745	3	133.57	3.53255	3	106.34	0.407799	3					2745	0	4.29326	3	106.537	3.00375	3	72.2733	5.09867	3					2745	0	0.535195	3	17.0967	2.19365	3	17.27	1.81885	3	7.07	3.55715	3		2745	-19.5533	6.83524	6	16.8767	1.20583	3	144.3
2760	2.07242e-15	1.61401	3	133.57	3.49154	3	106.713	0.382797	3					2760	-3.25665e-15	4.33341	3	106.873	3.28236	3	72.7433	5.30133	3					2760	0	0.342199	3	16.99	2.12669	3	17.37	1.72676	3	7.16667	3.63115	3		2760	-19.78	7.06261	6	16.74	1.04971	3	144.1
2775	5.92119e-16	1.5273	3	133.663	3.64429	3	106.683	0.486038	3					2775	-3.25665e-15	4.379	3	106.687	2.93355	3	72.5967	4.99482	3					2775	0	0.669428	3	17.06	2.20584	3	17.4033	1.83379	3	7.29333	3.5319	3		2775	-19.74	7.04262	6	16.7833	1.02943	3	144.33
2790	-3.70074e-16	1.59009	3	133.563	3.47716	3	106.863	0.445571	3					2790	-3.25665e-15	4.50291	3	106.73	3.175	3	72.9333	5.20285	3					2790	-2.66454e-15	0.365103	3	16.8533	2.27311	3	17.3767	1.69418	3	7.45	3.31706	3		2790	-19.8633	6.99269	6	16.39	1.13503	3	144.237
2805	6.66134e-16	1.73934	3	133.667	3.45934	3	106.86	0.723809	3					2805	-3.55271e-15	4.35564	3	106.817	3.2882	3	72.8233	5.22735	3					2805	-9.99201e-16	0.541695	3	16.8867	2.21928	3	17.43	1.76517	3	7.34	3.29923	3		2805	-20.0517	6.93509	6	16.1133	1.02943	3	143.973
2820	-1.9984e-15	1.70124	3	133.643	3.45336	3	106.903	0.668356	3					2820	-3.55271e-15	4.44056	3	106.84	3.44153	3	72.92	5.45476	3					2820	1.18424e-15	0.640495	3	16.88	2.14971	3	17.6133	1.7283	3	7.28	3.29266	3		2820	-20.0467	7.14883	6	16.1567	1.25835	3	144.36
2835	-1.03621e-15	1.25005	3	133.48	3.35627	3	106.86	0.51984	3					2835	-3.25665e-15	4.66539	3	106.7	3.38999	3	72.79	5.02675	3					2835	-2.33147e-15	0.662596	3	16.7	2.27201	3	17.2133	1.95705	3	7.30333	3.20722	3		2835	-20.0667	7.22187	6	15.9533	1.14727	3	143.99
2850	1.9984e-15	1.44808	3	133.423	3.39594	3	106.803	0.72473	3					2850	3.25665e-15	4.58576	3	106.607	3.5039	3	73.0167	5.14843	3					2850	-1.03621e-15	0.779252	3	16.5667	2.19621	3	17.49	1.74827	3	7.26667	3.26241	3		2850	-19.82	7.18852	6	15.8567	1.4092	3	144.52
2865	1.33227e-15	1.15483	3	133.483	3.58566	3	106.983	0.676782	3					2865	-3.25665e-15	4.75862	3	106.89	3.63506	3	73.2033	5.40602	3					2865	3.33067e-16	0.827788	3	16.6067	2.28062	3	17.4967	1.88283	3	7.39333	3.11716	3		2865	-19.975	7.32967	6	15.5833	1.1784	3	144.113
2880	-1.33227e-15	1.13245	3	133.563	3.47544	3	107.067	0.765005	3					2880	3.25665e-15	4.85187	3	106.53	3.3332	3	73.0733	4.98213	3					2880	3.03461e-15	0.93222	3	16.4733	2.40617	3	17.5233	2.01649	3	7.42333	3.18111	3		2880	-20.125	7.27455	6	15.3233	1.30986	3	144.52
2895	-3.70074e-16	1.19302	3	133.667	3.54752	3	107.29	0.850823	3					2895	3.25665e-15	4.86884	3	107.253	3.87052	3	73.3533	5.13094	3					2895	-1.03621e-15	0.910988	3	16.48	2.25202	3	17.66	1.95655	3	7.43667	3.03009	3		2895	-20.2133	7.37096	6	14.9767	1.29466	3	144.337
2910	-1.03621e-15	1.06785	3	133.48	3.66496	3	107.07	0.97	3					2910	3.55271e-15	4.92392	3	106.9	3.78297	3	73.5467	5.08499	3					2910	9.62193e-16	0.945569	3	15.9667	2.25123	3	17.4967	1.96678	3	7.48667	3.0896	3		2910	-19.9217	7.477	6	14.96	1.25008	3	144.087
2925	1.33227e-15	1.08056	3	133.54	3.51236	3	107.347	1.06275	3					2925	-3.25665e-15	4.74789	3	107.077	3.87115	3	73.5733	4.99717	3					2925	2.07242e-15	0.947963	3	15.9233	2.36494	3	17.2833	1.78509	3	7.57	3.03101	3		2925	-20.0633	7.78486	6	14.8733	1.03848	3	144.093
2940	-6.66134e-16	1.08629	3	133.423	3.38013	3	107.2	1.12616	3					2940	0	4.40667	3	107.313	3.64375	3	73.6967	5.44715	3					2940	1.62833e-15	1.15313	3	15.8267	2.22604	3	17.5133	1.98913	3	7.57	2.82087	3		2940	-20.215	7.85979	6	14.4333	1.28535	3	143.857
2955	2.96059e-16	1.26639	3	133.553	3.54132	3	107.403	1.09089	3					2955	3.25665e-15	4.61498	3	106.843	3.76702	3	73.4967	5.28813	3					2955	-3.03461e-15	1.22075	3	15.89	2.21577	3	17.6833	1.81339	3	7.84	3.02186	3		2955	-20.1633	7.84171	6	14.3967	1.4155	3	144.133
2970	1.25825e-15	1.31956	3	133.567	3.52668	3	107.54	1.35149	3					2970	-3.55271e-15	4.67436	3	107.303	3.98403	3	73.8233	5.54652	3					2970	-2.36848e-15	1.41931	3	15.7967	2.02944	3	18.0433	1.92798	3	7.93667	3.09216	3		2970	-19.995	7.83525	6	14.16	1.15169	3	144.153
2985	-2.96059e-16	1.30495	3	133.333	3.54776	3	107.44	1.37808	3					2985	-3.25665e-15	4.47939	3	106.817	3.92083	3	73.84	5.37243	3					2985	1.25825e-15	1.29516	3	15.62	2.02944	3	17.9233	2.00263	3	8.1	2.94714	3		2985	-20.25	8.02101	6	13.71	0.850353	3	144.087
3000	2.36848e-15	1.21698	3	133.513	3.52196	3	107.56	1.42388	3					3000	-2.96059e-15	4.74613	3	106.807	4.24114	3	73.69	5.14021	3					3000	1.9984e-15	1.34329	3	15.5033	1.94731	3	17.87	2.20214	3	8.01333	2.9092	3		3000	-20.4683	8.07687	6	13.5867	1.01036	3	143.713
3015	1.03621e-15	1.11447	3	133.58	3.42777	3	107.693	1.44462	3					3015	0	4.58013	3	106.867	4.07336	3	73.94	5.12187	3					3015	0	1.35897	3	15.57	1.8625	3	17.8533	2.26041	3	8.07333	3.02725	3		3015	-20.6683	8.07496	6	13.33	0.498698	3	144.05
3030	-2.66454e-15	1.19739	3	133.57	3.38335	3	107.743	1.44634	3					3030	0	4.84362	3	106.977	4.18622	3	74.01	5.19104	3					3030	2.96059e-16	1.65058	3	15.7033	1.62248	3	17.8933	2.38295	3	8.40333	2.90555	3		3030	-20.7833	8.11169	6	13.2333	0.869847	3	143.783
3045	2.36848e-15	1.43263	3	133.667	3.43441	3	107.877	1.64411	3					3045	0	4.81112	3	107.027	4.02166	3	73.8667	4.97343	3					3045	1.40628e-15	1.43685	3	15.59	1.75335	3	17.9367	2.29446	3	8.35	2.85948	3		3045	-20.7033	8.28005	6	13.1467	0.885231	3	144.013
3060	0	1.33315	3	133.77	3.4194	3	108.007	1.51596	3					3060	0	4.67613	3	107.26	4.19105	3	73.8833	5.18535	3					3060	5.32907e-15	1.51583	3	15.49	1.68589	3	18.1367	2.30596	3	8.65333	2.97209	3		3060	-20.8067	8.28357	6	13.1767	0.915278	3	144.037
3075	2.36848e-15	1.55597	3	134.003	3.50369	3	108.283	1.81373	3					3075	3.25665e-15	4.73747	3	106.72	4.29749	3	73.5467	5.15143	3					3075	-4.29286e-15	1.59507	3	15.4967	1.70195	3	18.1733	2.16432	3	8.73333	3.21772	3		3075	-20.655	8.27643	6	13.1833	1.01692	3	143.923
3090	6.66134e-16	1.32284	3	133.62	3.41589	3	108.043	1.97318	3					3090	-2.96059e-15	4.8822	3	107.02	4.55831	3	73.67	4.68436	3					3090	-5.92119e-16	1.68143	3	15.2433	1.58083	3	17.9533	2.09381	3	8.46667	3.1087	3		3090	-21.0783	8.45306	6	12.78	1.26527	3	143.737
3105	2.66454e-15	1.31036	3	133.53	3.4693	3	108.073	1.92876	3					3105	0	4.85605	3	106.977	4.47674	3	73.8033	4.87395	3					3105	6.9574e-15	1.60126	3	15.23	1.5908	3	18.1667	2.32175	3	8.81333	3.03111	3		3105	-21.1383	8.39547	6	12.63	1.15547	3	143.617
3120	-3.70074e-16	1.37982	3	133.66	3.42422	3	107.94	1.73312	3					3120	-3.55271e-15	4.7478	3	106.963	4.31477	3	73.8633	4.95337	3					3120	2.59052e-15	1.56001	3	14.77	1.3989	3	18.0567	2.09588	3	8.71	3.29206	3		3120	-21.45	8.51229	6	12.4533	1.41677	3	143.227
3135	1.70234e-15	1.29075	3	133.687	3.30165	3	107.97	1.743	3					3135	3.25665e-15	4.79135	3	106.94	4.60006	3	73.7267	5.02299	3					3135	-1.18424e-15	1.38719	3	14.8867	1.54173	3	18.1167	2.25987	3	8.75333	3.1478	3		3135	-21.2733	8.78586	6	12.33	1.14948	3	143.403
3150	-1.70234e-15	1.23294	3	133.693	3.48682	3	108.037	1.88511	3					3150	0	4.96299	3	106.827	4.63962	3	73.9933	4.90764	3					3150	3.9968e-15	1.72813	3	14.5733	1.39665	3	17.8867	2.05692	3	8.88667	3.25765	3		3150	-21.215	8.81343	6	12.3233	1.18682	3	143.647
3165	1.62833e-15	1.19528	3	133.163	3.46947	3	107.97	1.67431	3					3165	-3.55271e-15	5.05427	3	106.673	4.76381	3	73.7	4.93135	3					3165	5.18104e-16	1.52027	3	14.5633	1.39667	3	18.1733	1.96	3	9.07333	3.06736	3		3165	-21.4117	8.95015	6	12.17	1.39194	3	143.36
3180	-1.9984e-15	1.37733	3	133.48	3.50879	3	108.07	2.05624	3					3180	0	5.00938	3	106.55	4.51578	3	73.6767	4.79673	3					3180	-2.88658e-15	1.73529	3	14.5	1.38911	3	18.05	1.72865	3	9.22667	3.11667	3		3180	-21.4	8.87065	6	12.23	1.4163	3	143.41
3195	2.96059e-16	1.4353	3	133.49	3.50428	3	108.187	2.13149	3					3195	3.55271e-15	4.81897	3	106.86	4.79627	3	73.85	4.76435	3					3195	-1.03621e-15	1.4585	3	14.57	1.16384	3	18.2733	1.84755	3	9.20667	2.99254	3		3195	-21.4883	8.96132	6	11.9767	1.31508	3	143.677
3210	0	1.17205	3	133.53	3.40084	3	108.113	2.11486	3					3210	0	5.11428	3	106.967	4.57804	3	73.92	4.93432	3					3210	1.40628e-15	1.65557	3	14.48	1.29108	3	18.25	1.83567	3	9.33333	3.02804	3		3210	-21.4033	9.14451	6	11.78	1.21873	3	143.387
3225	3.70074e-16	1.35724	3	133.427	3.4633	3	108.197	2.07126	3					3225	0	4.92269	3	106.31	4.65433	3	73.7467	4.88754	3					3225	3.03461e-15	1.62973	3	14.2133	1.44369	3	18.2533	1.88813	3	9.41333	3.14861	3		3225	-21.5233	9.12895	6	11.7567	1.53871	3	143.507
3240	2.36848e-15	1.23208	3	133.653	3.18002	3	108.403	2.22435	3					3240	3.25665e-15	4.83068	3	106.447	4.60029	3	73.8567	4.85674	3					3240	-6.66134e-16	1.33178	3	13.92	1.45713	3	17.89	1.90046	3	9.38	2.77082	3		3240	-21.6233	9.36855	6	11.5467	1.46616	3	143.207
3255	2.29446e-15	1.29063	3	133.027	3.41633	3	108.447	1.98245	3					3255	3.25665e-15	4.84999	3	106.17	4.44032	3	73.9133	5.00469	3					3255	2.96059e-15	1.3824	3	13.8667	1.45475	3	18.0367	1.95829	3	9.72667	2.92809	3		3255	-21.755	9.13882	6	11.4733	1.61113	3	143.12
3270	-1.62833e-15	1.11357	3	133.4	3.32482	3	108.457	2.40801	3					3270	0	4.85334	3	106.557	4.94634	3	73.88	5.03873	3					3270	2.36848e-15	1.36489	3	13.92	1.65923	3	18.4	1.82487	3	9.97	2.76712	3		3270	-21.7017	9.33585	6	11.26	1.86631	3	142.827
3285	-3.33067e-15	1.31264	3	133.267	3.4352	3	108.447	2.20922	3					3285	3.25665e-15	4.941	3	106.163	4.80386	3	73.8533	4.95732	3					3285	1.03621e-15	1.48294	3	13.6067	1.52585	3	18.0367	1.86057	3	10.0833	2.70448	3		3285	-21.75	9.34856	6	11.43	1.66135	3	143.167
3300	3.70074e-16	1.24254	3	132.78	3.34528	3	108.143	2.48719	3					3300	-3.25665e-15	4.98121	3	105.937	4.75926	3	73.57	4.90068	3					3300	-3.33067e-15	1.6184	3	13.7167	1.56666	3	17.81	1.91722	3	10.05	2.64008	3		3300	-21.9333	9.34674	6	11.6	1.92829	3	143.37
3315	2.66454e-15	1.24102	3	133.033	3.34933	3	108.223	2.45076	3					3315	-3.25665e-15	4.87828	3	106.273	4.89693	3	74.0733	5.06165	3					3315	-7.40149e-15	1.71524	3	13.6567	1.71534	3	18.11	1.76415	3	10.23	2.73668	3		3315	-22.1417	9.23573	6	10.7567	1.83536	3	143.1
3330	-2.29446e-15	1.33781	3	132.953	3.32826	3	108.34	2.40284	3					3330	0	5.11575	3	105.82	4.84172	3	74.0967	5.0926	3					3330	-3.62673e-15	1.75605	3	13.56	1.47929	3	18.0167	1.81313	3	10.1867	2.4162	3		3330	-22.055	9.42708	6	11.1033	1.87228	3	143.197
3345	-2.29446e-15	1.36075	3	132.9	3.3193	3	108.197	2.64625	3					3345	3.25665e-15	4.95532	3	105.717	4.80676	3	74.01	4.9222	3					3345	-2.96059e-15	1.96937	3	13.5533	1.53454	3	17.8067	1.86923	3	10.24	2.50221	3		3345	-22.1483	9.23818	6	10.82	1.96	3	143.237
3360	-6.66134e-16	1.56368	3	132.86	3.16927	3	108.39	2.75614	3					3360	-3.55271e-15	5.08883	3	105.967	4.83235	3	74.2667	5.21705	3					3360	-2.66454e-15	2.08351	3	13.5267	1.3499	3	18.1267	1.79984	3	10.2167	2.61909	3		3360	-22.415	9.23648	6	10.3267	1.65941	3	142.913
3375	4.959e-15	1.41182	3	132.88	3.11066	3	108.537	2.71242	3					3375	3.25665e-15	5.06859	3	106.2	5.01532	3	74.4633	5.08374	3					3375	-5.92119e-15	2.14719	3	13.0333	1.3512	3	17.69	1.88654	3	9.94333	2.51285	3		3375	-22.3483	9.24756	6	10.3767	1.84262	3	142.773
3390	-3.25665e-15	1.3509	3	132.91	3.53135	3	108.45	2.65513	3					3390	0	5.14114	3	106.07	4.9235	3	74.6833	4.76103	3					3390	1.62833e-15	2.38856	3	13.1733	1.37845	3	17.85	1.88537	3	10.0867	2.40002	3		3390	-22.4967	9.14572	6	10.2467	1.64135	3	142.953
3405	2.36848e-15	1.4888	3	132.83	3.33281	3	108.497	2.78016	3					3405	0	5.16053	3	105.977	4.9826	3	74.3533	5.31077	3					3405	-2.96059e-16	2.17401	3	13.0033	1.42879	3	17.6233	1.92928	3	9.83333	2.44316	3		3405	-22.49	9.28943	6	9.90667	1.56746	3	142.913
3420	-1.9984e-15	1.43291	3	132.667	3.25991	3	108.533	2.87473	3					3420	0	5.30846	3	105.983	5.15967	3	74.5133	5.15758	3					3420	-7.40149e-16	2.14947	3	12.8733	1.35769	3	17.49	2.13837	3	9.79	2.33327	3		3420	-22.6267	9.27464	6	9.74333	1.66986	3	142.783
3435	6.66134e-16	1.34213	3	132.457	3.25248	3	108.48	3.00905	3					3435	3.25665e-15	5.20866	3	105.927	5.18197	3	74.4867	4.98166	3					3435	-2.96059e-15	1.92295	3	12.7133	1.24286	3	17.53	2.30695	3	9.98	2.33821	3		3435	-22.4767	9.24339	6	9.83	1.49643	3	143.117
3450	0	1.28421	3	132.337	3.46728	3	108.467	3.21721	3					3450	3.25665e-15	5.27519	3	105.803	5.21184	3	74.7167	5.13138	3					3450	-3.70074e-15	2.04705	3	12.4767	1.24645	3	17.45	2.09817	3	9.96333	2.16789	3		3450	-22.9317	9.17207	6	9.17667	1.27876	3	142.757
3465	2.07242e-15	1.39951	3	132.387	3.41425	3	108.65	3.2514	3					3465	3.25665e-15	5.2927	3	105.88	5.10565	3	74.6067	5.28912	3					3465	3.70074e-15	1.91914	3	12.4367	1.2115	3	17.51	1.89713	3	10.08	2.3028	3		3465	-22.9117	9.24574	6	9.09	1.32284	3	142.47
3480	5.32907e-15	1.3661	3	132.42	3.33242	3	108.71	3.21889	3					3480	3.25665e-15	5.30937	3	105.59	5.42448	3	74.6733	5.26886	3					3480	5.9952e-15	1.75569	3	12.2033	1.28234	3	17.2867	2.21202	3	10.0333	2.16709	3		3480	-22.8683	9.28494	6	9.09667	1.415	3	142.847
3495	2.96059e-15	1.30462	3	132.53	3.28972	3	108.763	3.34714	3					3495	0	5.13594	3	105.77	5.23631	3	74.7067	5.11587	3					3495	1.77636e-15	1.99039	3	12.0467	1.17809	3	17.4367	2.10943	3	10	2.17542	3		3495	-22.7433	9.29111	6	9.10667	0.965004	3	143.193
3510	2.51651e-15	1.16174	3	132.543	3.38217	3	108.65	3.30839	3					3510	0	5.31535	3	105.73	5.30543	3	74.6467	5.03592	3					3510	4.73695e-15	2.0651	3	12.09	1.02403	3	17.42	2.14174	3	10.1233	1.91635	3		3510	-22.7233	9.43523	6	8.92667	1.27704	3	143.39
3525	-1.33227e-15	1.19684	3	132.487	3.41281	3	108.793	3.47454	3					3525	3.25665e-15	5.13312	3	105.47	5.35053	3	74.6933	5.3166	3					3525	0	2.14255	3	11.6533	1.24664	3	17.33	1.8974	3	9.95667	2.05052	3		3525	-23.1967	9.52122	6	8.71	1.00732	3	142.907
3540	2.96059e-16	1.2929	3	132.223	3.4238	3	108.897	3.43503	3					3540	3.25665e-15	5.33438	3	105.523	5.38567	3	74.7867	5.1195	3					3540	0	2.17924	3	11.76	1.27326	3	17.34	2.00082	3	10.0033	1.84506	3		3540	-23.29	9.27803	6	8.50667	0.996711	3	142.963
3555	2.29446e-15	1.6151	3	132.083	3.38846	3	108.703	3.42553	3					3555	2.96059e-15	5.48823	3	105.643	5.56223	3	75.0667	5.14544	3					3555	-3.25665e-15	2.35731	3	11.6433	1.20101	3	17.4267	2.19368	3	10.0233	1.70799	3		3555	-23.465	9.24753	6	8.59667	1.2616	3	143.333
3570	-2.36848e-15	1.52775	3	132.253	3.45414	3	108.883	3.48316	3					3570	0	5.56953	3	105.513	5.4063	3	75.0967	5.34476	3					3570	3.25665e-15	2.42471	3	11.5867	0.980459	3	17.4167	1.94494	3	9.89333	1.57068	3		3570	-23.2617	9.42216	6	8.66333	1.195	3	143.3
3585	2.66454e-15	1.60503	3	132.27	3.27555	3	109.09	3.51193	3					3585	-3.25665e-15	5.319	3	105.413	5.37263	3	75.17	5.28024	3					3585	6.80937e-15	2.70545	3	11.4867	0.878085	3	17.5267	2.11521	3	10.01	1.44611	3		3585	-23.39	9.30181	6	8.26	1.14407	3	143.183
3600	-2.36848e-15	1.36552	3	132.21	3.36087	3	109.033	3.52858	3					3600	3.55271e-15	5.45374	3	105.623	5.36549	3	75.4	5.07476	3					3600	0	2.45016	3	11.3333	1.105	3	17.4267	1.86565	3	10.07	1.45812	3		3600	-23.2117	9.42853	6	8.45	1.4163	3	143.417
e(ii)														f(ii)														g(ii)														h(ii)
	ISO			Carvedilol											ISO			Carvedilol											ISO			Carvedilol											ISO			Carvedilol
Agonist (log M)	Mean	SEM	N	Mean	SEM	N								Agonist (log M)	Mean	SEM	N	Mean	SEM	N								Agonist (log M)	Mean	SEM	N	Mean	SEM	N								Agonist (log M)	Mean	SEM	N	Mean	SEM	N
-12	85273	58077.7	3											-12	28623.3	4352.9	3											-12	38327	7144.53	3											-14	46220.1	16385.7	9	58034	20747.5	9
-11	155440	26383.2	3											-11	84096.3	29165.4	3											-11	36131.3	6184.07	3											-13	32189.1	5562.29	9	22097.3	2081.42	9
-10	214098	33449.3	3	23611.7	11412.3	3								-10	172145	21885	3	14380.7	8086.25	3								-10	43663	5481.24	3	29713	5714.97	3								-12	36287.4	6270.49	9	36201.2	7519.92	9
-9	313745	12564.6	3	74077.7	61162	3								-9	248897	22485.5	3	26806	16525.2	3								-9	37360.3	7382.98	3	21671	7355.34	3								-11	103912	25155.4	9	37478.7	8941.59	9
-8.5	420156	56898.4	3											-8.5	300846	41460.9	3											-8.5	19533	5916.59	3											-10	264826	34573.1	9	34931.3	8145.55	9
-8	392297	26784.9	3	109564	21550.3	3								-8	308820	41108.1	3	20785	8153.07	3								-8	38996	578.553	3	36234.3	4788.23	3								-9	390593	37890.6	9	72054.7	26270.5	9
-7.5				159593	36371.9	3								-7.5				35701	17458.9	3								-7.5				40324.7	3884.76	3								-8	509760	42619.2	9	51044.6	22798.3	9
-7	392354	43169.2	3	164216	10346.3	3								-7	349222	45001.1	3	78814.7	23075.4	3								-7	37894.7	14118.5	3	35627.7	8586.18	3								-7	533211	40185.2	9	120062	25625.8	9
-6	414153	49562.2	3	159724	61060.3	3								-6	380860	56135.6	3	138201	24209	3								-6	43006.3	15443.5	3	45819.7	12042.6	3								-6	535325	44904.6	9	188376	17380.4	9
-5	424132	45097.5	3	213828	54374.7	3								-5	410332	57641.7	3	185309	12569.4	3								-5	45198.7	8894.67	3	22454.3	7886.99	3								-5	539534	41517.2	9	259392	20447.4	9
i														j														k														l
	ISO			Carvedilol											ISO			Carvedilol											ISO			Carvedilol											ISO			Carvedilol
Agonist (log M)	Mean	SEM	N	Mean	SEM	N								Agonist (log M)	Mean	SEM	N	Mean	SEM	N								Agonist (log M)	Mean	SEM	N	Mean	SEM	N								Agonist (log M)	Mean	SEM	N	Mean	SEM	N
-14	0.399395	0.116816	3	0.509258	0.0788038	5								-14	1.0016	0.300801	3	1.02883	0.2078	5								-14	0.418968	0.0760245	3	0.044921	0.00164533	5								-14	0.655271	0.241432	3	0.581619	0.369041	4
-13	0.355937	0.114168	3	0.555494	0.0490545	5								-13	0.975522	0.230115	3	1.05536	0.178978	5								-13	0.430503	0.0831997	3	0.0522633	0.00619066	5								-13	0.783376	0.208194	3	0.633347	0.353585	4
-12	0.317306	0.0845284	3	0.460327	0.0444011	5								-12	0.993008	0.261766	3	0.756687	0.140843	5								-12	0.437126	0.079048	3	0.0887015	0.0126087	5								-12	0.838061	0.186817	3	0.91015	0.305678	4
-11	0.643751	0.106481	3	0.446204	0.0334332	5								-11	1.48398	0.299258	3	0.770914	0.124512	5								-11	0.43476	0.0816343	3	0.083926	0.0181388	5								-11	1.34942	0.257255	3	0.914353	0.252716	4
-10	4.69069	0.372525	3	0.469692	0.0216616	5								-10	7.52615	0.949444	3	0.739091	0.150515	5								-10	0.386579	0.0514686	3	0.0810939	0.0186225	5								-10	4.82907	1.13225	3	1.02682	0.420324	4
-9	28.3604	0.983825	3	0.653712	0.0570824	5								-9	32.889	2.90685	3	1.21113	0.192926	5								-9	0.373829	0.0569181	3	0.0779431	0.0178955	5								-9	8.08814	1.77743	3	2.05845	0.889494	4
-8	46.8351	4.87777	3	1.65963	0.258195	5								-8	48.4437	4.34853	3	2.45563	0.483048	5								-8	0.332759	0.0613692	3	0.077254	0.0189875	5								-8	8.9771	1.82814	3	1.89719	0.521635	4
-7	45.2653	1.49515	3	2.26675	0.421733	5								-7	49.1888	2.19962	3	3.74295	0.791619	5								-7	0.420799	0.0284816	3	0.0742222	0.0156648	5								-7	9.62325	2.63513	3	2.37714	0.6516	4
-6	49.7556	2.06045	3	2.30721	0.466008	5								-6	44.352	3.2861	3	3.69543	0.738403	5								-6	0.407448	0.0763702	3	0.0721772	0.0175992	5								-6	8.82306	1.98529	3	2.49908	0.648508	4
-5	50.5566	3.81749	3	2.15101	0.456737	5								-5	50.4667	2.95835	3	3.56999	0.732479	5								-5	0.411202	0.0502575	3	0.0751795	0.0179498	5								-5	9.34465	1.69441	3	2.15372	0.528279	4
[truncated: 5 more columns]

## Sheet: Fig.2
N = number of biological independent samples
n = number of technical replicates
a
Time course											Summary
	w/o			ISO (10 µM)			Carvedilol (10 µM)					ISO			Carvedilol
Time (s)	Mean	SD	n	Mean	SD	n	Mean	SD	n		Agonist (log M)	Mean	SEM	N	Mean	SEM	N
0	0.90126	0.0179403	4	0.903745	0.0482193	2	0.88457	0.0241215	2		-11	0.0960288	0.0513657	3
40	0.938652	0.0191163	4	0.925937	0.000204707	2	0.956211	0.0212142	2		-10	1.26931	0.328514	3	0.0744236	0.0049963	3
80	1.00008	0.0311842	4	0.991911	0.00533516	2	0.998006	0.017221	2		-9	11.1397	2.08887	3	0.0499824	0.0254242	3
120	1.02573	0.0275744	4	1.07499	0.0310902	2	1.01778	0.0166507	2		-8	51.2572	6.61574	3	0.433487	0.245145	3
160	1.05876	0.0254655	4	1.0396	0.0385738	2	1.06014	0.0026126	2		-7	94.8023	16.5758	3	1.22284	0.60975	3
210	1.07553	0.0257293	4	1.06382	0.0501631	2	1.08329	0.00885144	2		-6	103.376	9.80632	3	1.81013	0.645465	3
309	1.0184	0.0595168	4	7.426	0.0262201	2	1.0502	0.015387	2		-5	100	0	3	2.57188	0.789456	3
350	0.957218	0.03974	4	14.0632	0.17355	2	1.0616	0.0165883	2
391	0.955671	0.0479339	4	18.3973	0.0728951	2	1.09325	0.0234985	2
432	0.957391	0.0665212	4	21.4964	0.00262782	2	1.16519	0.0482486	2
473	0.949857	0.0264779	4	23.5737	0.0320828	2	1.1955	0.0276482	2
513	0.948747	0.0305087	4	25.1604	0.201354	2	1.19751	0.0214651	2
554	0.939821	0.0345043	4	26.6093	0.29927	2	1.26258	0.0505951	2
595	0.919565	0.0144497	4	27.7531	0.505278	2	1.3028	0.0716617	2
636	0.93447	0.0336259	4	28.4353	0.480388	2	1.35749	0.0471002	2
677	0.926681	0.0232693	4	29.326	0.578644	2	1.36571	0.0564025	2
718	0.936134	0.0324522	4	29.8622	0.540454	2	1.42278	0.100416	2
758	0.931361	0.0288368	4	30.5167	0.370172	2	1.44168	0.0427214	2
799	0.907156	0.0440875	4	30.8327	0.205348	2	1.4706	0.067747	2
840	0.919015	0.0303136	4	31.276	0.538005	2	1.49142	0.0801646	2
881	0.915228	0.0341686	4	31.7151	0.749568	2	1.51801	0.0361016	2
922	0.92206	0.0171451	4	32.0794	0.568834	2	1.55078	0.053904	2
963	0.899411	0.0316521	4	32.274	0.568244	2	1.57717	0.0593426	2
1004	0.911545	0.0144156	4	32.6356	0.581937	2	1.57841	0.0845347	2
1044	0.904532	0.0259729	4	32.7967	0.597596	2	1.62349	0.095599	2
1085	0.8868	0.0302774	4	32.983	0.586247	2	1.66003	0.0581794	2
1126	0.887948	0.0275884	4	33.203	0.295612	2	1.65204	0.0828389	2
1167	0.888735	0.0313002	4	33.6509	0.547238	2	1.69135	0.125466	2
1208	0.918821	0.0420472	4	33.6465	0.401472	2	1.67042	0.0379267	2
1249	0.91527	0.0292887	4	33.5434	0.736754	2	1.71542	0.0963259	2
1290	0.90156	0.0312651	4	33.7172	0.725623	2	1.70241	0.143885	2
1330	0.893058	0.0192599	4	33.9483	0.750429	2	1.69254	0.133127	2
1371	0.888742	0.0207334	4	34.0784	0.739911	2	1.7488	0.176725	2
1412	0.910193	0.0547331	4	33.9345	0.461302	2	1.78739	0.128823	2
1453	0.889646	0.02175	4	34.0945	0.676456	2	1.76109	0.162673	2
1494	0.896152	0.0499836	4	34.0487	0.491592	2	1.76244	0.0489821	2
1535	0.902768	0.0369053	4	34.2815	0.568484	2	1.81077	0.137858	2
1576	0.888228	0.0187828	4	34.3259	0.553793	2	1.81238	0.116417	2
1616	0.874467	0.0122171	4	34.1315	0.418084	2	1.79718	0.0633205	2
1657	0.875033	0.0373012	4	34.2596	0.330812	2	1.83433	0.174239	2
1698	0.895298	0.0649805	4	34.2012	0.394408	2	1.83445	0.0564884	2
1739	0.879332	0.0301898	4	34.1354	0.321836	2	1.83617	0.121085	2
1780	0.880545	0.0121584	4	34.0512	0.871063	2	1.86849	0.150201	2
1821	0.878728	0.0264605	4	34.1207	0.593502	2	1.87798	0.183556	2
1862	0.867355	0.0169075	4	34.0673	0.836399	2	1.88389	0.13689	2
b
basal				Time course														Summary
					ISO (50 nM)			ISO (50 nM) + IBMX (500 µM)			Carvedilol (10 µM)			Carvedilol (10 µM) + IBMX (500 µM)					ISO			ISO + IBMX (500 µM)			Carvedilol			Carvedilol + IBMX (500 µM)
	w/o	IBMX		Time (min)	Mean	SD	n	Mean	SD	n	Mean	SD	n	Mean	SD	n		Agonist (log M)	Mean	SEM	N	Mean	SEM	N	Mean	SEM	N	Mean	SEM	N
n	104	104		-5	0.974875	0.00474469	2	1.01128	0.00971565	2	0.991125	0.00436285	2	1.00063	0.000431335	2		-16	7.61793e-15	8.25009e-16	4	1.02053e-14	1.73023e-15	4
Mean	0.9607	0.9934		-3.55	0.977935	0.00539522	2	1.01128	0.00999849	2	0.98706	0.00229103	2	1.00026	0.000551543	2		-13.301	1.07978	0.320763	4	1.80868	0.617053	4
SEM	0.0008055	0.0009776		-2.1	0.9766	0.00811759	2	1.01066	0.00754483	2	0.98828	0.0038608	2	0.998785	0.000643467	2		-12.301	2.68691	0.907966	4	1.2782	0.109393	4
				0	1.02222	0.00730441	2	1.05818	0.0169352	2	0.993395	0.00460327	2	1.00838	7.77817e-05	2		-11.301	9.03701	0.787125	4	20.1265	2.24575	4
				1.45	1.13925	0.00557907	2	1.18523	0.0250881	2	1.00794	0.00227688	2	1.02467	0.000763675	2		-10.301	67.3061	3.23099	4	78.133	3.81952	4
				2.92	1.2208	0.00270822	2	1.27466	0.0258094	2	1.01398	0.00634275	2	1.03882	0.00066468	2		-9.30103	94.7038	2.76068	4	91.212	2.05502	4
				4.37	1.27364	0.0056215	2	1.31422	0.023278	2	1.01957	0.00130108	2	1.05323	0.00212839	2		-8.30103	98.81	2.17264	4	95.535	3.00572	4
				5.83	1.29808	0.00819537	2	1.33904	0.022882	2	1.02541	0.00421436	2	1.06662	0.00268701	2		-7.30103	97.5419	2.38372	4	98.0179	2.42995	4
				7.28	1.30974	0.010444	2	1.34577	0.0213546	2	1.02852	0.00263044	2	1.08025	0.0017112	2
				8.75	1.3209	0.0110945	2	1.34573	0.0179039	2	1.03055	0.00434164	2	1.0881	0.000940452	2		-16							8.19587e-15	1.56404e-15	4
				10.2	1.32177	0.0178049	2	1.35004	0.0194454	2	1.03036	0.0035426	2	1.09974	0.00416486	2		-13.5							1.53467	0.46868	4
				11.67	1.32072	0.0177484	2	1.35095	0.0194525	2	1.03177	0.000296985	2	1.10616	0.000282843	2		-12.6							2.14777	0.384314	4
				13.13	1.32063	0.0152169	2	1.34984	0.0223234	2	1.02992	0.000586899	2	1.11506	0.0021496	2		-11.8							1.57964	0.447652	4
				14.58	1.32222	0.0197141	2	1.34722	0.0155351	2	1.03002	0.00350725	2	1.12089	0.00473054	2		-10.9							1.7597	0.396348	4
				16.05	1.32173	0.0170413	2	1.34936	0.0192757	2	1.02807	0.00104652	2	1.12772	0.00188798	2		-10.1							4.22066	0.996018	4
				17.5	1.32134	0.0139441	2	1.34513	0.0175433	2	1.03109	0.000876812	2	1.13385	0.00363453	2		-9.2							5.03978	0.865422	4
				18.97	1.32116	0.0138522	2	1.3433	0.021694	2	1.02822	0.00367696	2	1.13706	0.00350725	2		-8.4							6.99773	0.977472	4
				20.42	1.3131	0.0171615	2	1.34886	0.0254346	2	1.02743	0.00367696	2	1.14419	0.00115258	2		-7.5							10.8245	1.71918	4
				21.88	1.31332	0.0145947	2	1.34313	0.0224719	2	1.02603	0.00475176	2	1.1476	0.0016617	2		-6.7							11.4038	1.24843	4
				23.33	1.31576	0.0142623	2	1.34566	0.0208031	2	1.02605	0.00251023	2	1.14733	0.000374767	2		-5.8							11.3377	1.33107	4
				24.8	1.3114	0.0124239	2	1.34249	0.0208031	2	1.02511	0.00195161	2	1.14992	0.000113137	2		-5							13.2985	1.23047	4
				26.25	1.31239	0.0116673	2	1.33943	0.0223092	2	1.02245	0.00245366	2	1.15856	0.00429921	2
				27.72	1.31073	0.0117592	2	1.33905	0.0206758	2	1.02089	0.00220617	2	1.15766	0.00321026	2		-16										9.05335e-15	1.62904e-15	4
				29.17	1.31037	0.0173524	2	1.34164	0.0229385	2	1.02164	0.0083085	2	1.15977	0.0038608	2		-13.5										0.933362	0.262231	4
				30.63	1.30777	0.0160655	2	1.33675	0.0218284	2	1.01902	0.00370524	2	1.16131	0.00362746	2		-12.6										1.70102	0.449442	4
				32.08	1.30558	0.0119996	2	1.33671	0.0180171	2	1.01709	0.00407294	2	1.16603	0.00330926	2		-11.8										1.17228	0.303204	4
				33.55	1.30331	0.0153584	2	1.33505	0.0212203	2	1.01663	0.00492853	2	1.1648	0.00336583	2		-10.9										2.49645	0.63668	4
				35	1.30494	0.0148634	2	1.33507	0.0163342	2	1.0171	0.00183848	2	1.16976	0.00232638	2		-10.1										10.7246	1.122	4
				36.47	1.30441	0.00956715	2	1.33605	0.0200323	2	1.01567	0.00185969	2	1.16932	0.00437699	2		-9.2										13.0868	0.229931	4
				37.92	1.30274	0.0114834	2	1.33625	0.0209304	2	1.01647	0.00257387	2	1.16694	0.002885	2		-8.4										19.9453	0.578069	4
				39.38	1.30049	0.0190707	2	1.33302	0.0237234	2	1.01574	0.00345775	2	1.17079	0.00148492	2		-7.5										26.6056	1.24066	4
				40.83	1.30217	0.00910754	2	1.3339	0.0225921	2	1.01666	0.00590434	2	1.17073	0.00100409	2		-6.7										29.7634	1.2451	4
				42.3	1.30096	0.0161857	2	1.33175	0.0173948	2	1.016	0.00410122	2	1.17267	0.00514067	2		-5.8										30.8824	0.957938	4
				43.75	1.29961	0.0116814	2	1.33422	0.0186818	2	1.01455	0.00154149	2	1.17247	3.53553e-05	2		-5										30.2927	0.611327	4
				45.22	1.29848	0.010946	2	1.33167	0.0212344	2	1.01232	0.00114551	2	1.17271	0.00700036	2
				46.67	1.30119	0.0133714	2	1.32949	0.0208314	2	1.01337	0.00304763	2	1.17517	0.00306884	2
				48.13	1.29676	0.0101682	2	1.33072	0.0162281	2	1.0117	0.00368403	2	1.17588	0.000961665	2
				49.58	1.29622	0.0115753	2	1.32729	0.0197212	2	1.01144	0.00183848	2	1.17633	0.00642053	2
				51.05	1.29728	0.0144391	2	1.32666	0.018802	2	1.01105	0.00121622	2	1.17908	0.00230517	2
				52.5	1.29599	0.010946	2	1.32824	0.0206475	2	1.01002	0.000106066	2	1.17888	0.000954594	2
				53.97	1.29378	0.0128198	2	1.32722	0.0213758	2	1.01029	1.41421e-05	2	1.17771	0.000388909	2
				55.42	1.29219	0.0148634	2	1.32356	0.0214607	2	1.00892	0.00204354	2	1.18071	0.00387495	2
				56.88	1.29224	0.0143331	2	1.3255	0.019601	2	1.00686	0.0030052	2	1.17881	0.00140714	2
				58.35	1.28943	0.0133572	2	1.32543	0.0197212	2	1.00699	0.00026163	2	1.17846	2.12132e-05	2
				59.8	1.28943	0.010451	2	1.32333	0.0202303	2	1.00894	0.0025173	2	1.18213	0.000473762	2
c
Time course											Summary
	w/o			ISO (10 µM)			Carvedilol (10 µM)					ISO			Carvedilol
Time (s)	Mean	SD	n	Mean	SD	n	Mean	SD	n		Agonist (log M)	Mean	SEM	N	Mean	SEM	N
40	1.05146	0.000279937	2	0.959531	0.00516453	2	1.0812	0.0301867	2		-11	10.9891	4.48812	3	2.44254	0.59969	3
80	0.976692	0.000462087	2	1.03217	0.0130332	2	0.983811	0.0413876	2		-10	44.4444	9.58447	3	1.53446	0.333366	3
120	0.995898	0.0433674	2	0.948979	0.0918818	2	0.976735	0.0965478	2		-9	86.7896	2.02727	3	2.19569	0.677593	3
160	1.01597	0.0382563	2	1.0336	0.0239113	2	1.04475	0.0175425	2		-8	91.681	3.22973	3	3.97359	1.23359	3
210	0.970592	0.0259125	2	0.963419	0.0604855	2	0.954115	0.115171	2		-7	97.928	7.09354	3	9.92917	1.62719	3
305	0.989388	0.0308413	2	1.06229	0.0256826	2	0.959386	0.157687	2		-6	94.2542	4.58237	3	7.96662	1.61895	3
346	0.864816	0.0796631	2	1.58343	0.0794475	2	1.03968	0.0609876	2		-5	100	0	3	10.773	2.795	3
387	0.96962	0.00953825	2	2.05132	0.127922	2	1.22201	0.0112664	2
427	0.897182	0.0229027	2	2.18812	0.126565	2	1.22402	0.115341	2
468	0.858241	0.112033	2	2.30953	0.0712781	2	1.18897	0.0412974	2
509	0.998249	0.0149763	2	2.40941	0.18034	2	1.18329	0.107729	2
550	0.838789	0.084524	2	2.25478	0.0497495	2	1.32608	0.0416542	2
591	0.931995	0.176335	2	2.38136	0.128812	2	1.22718	0.0476026	2
632	0.941908	0.0753509	2	2.50901	0.256815	2	1.20733	0.0644817	2
672	0.982908	0.170001	2	2.47861	0.276511	2	1.07133	0.0181435	2
713	0.896074	0.0728047	2	2.40898	0.0645319	2	1.22692	0.00904272	2
754	0.891142	0.0335581	2	2.38365	0.203193	2	1.35324	0.0425767	2
795	0.869524	0.017986	2	2.34477	0.112642	2	1.16405	0.0149496	2

## Sheet: Fig.3
b (single cell measurements)
ISO (100 nM)					Carvedilol (1 µM)					Carvedilol (1 µM)					Carvedilol (1 µM)
	w/o					w/o					ICI 118.551 (1 µM)					CGP 20712A (1 µM)
Time (s)	Mean	SD	n		Time (s)	Mean	SD	n		Time (s)	Mean	SD	n		Time (s)	Mean	SD	n
0	1.00003	0	1		5	1.00822	0	1		5	1.00976	0	1		5	1.00715	0	1
5	1.00001	0	1		10	1.01245	0	1		10	1.01228	0	1		10	1.00636	0	1
10	1.00133	0	1		15	1.00688	0	1		15	1.00771	0	1		15	1.00233	0	1
15	1.00183	0	1		20	1.01024	0	1		20	1.00879	0	1		20	1.00203	0	1
20	1	0	1		25	1.00812	0	1		25	1.00372	0	1		25	1.00678	0	1
25	1.00052	0	1		30	1.01367	0	1		30	1.01005	0	1		30	1.013	0	1
30	1.00272	0	1		35	1.01348	0	1		35	1.00404	0	1		35	1.01893	0	1
35	1.00209	0	1		40	1.00869	0	1		40	1.00671	0	1		40	1.00965	0	1
40	1.00297	0	1		45	1.01016	0	1		45	1.01027	0	1		45	1.0058	0	1
45	1.00154	0	1		50	1.00923	0	1		50	1.00165	0	1		50	1.01172	0	1
50	1.00306	0	1		55	1.01073	0	1		55	1.00445	0	1		55	1.01946	0	1
55	1.00487	0	1		60	1.01043	0	1		60	1.00661	0	1		60	1.01364	0	1
60	1.01107	0	1		65	1.00952	0	1		65	1.00451	0	1		65	1.01086	0	1
65	1.02123	0	1		70	1.00837	0	1		70	1.0043	0	1		70	1.00968	0	1
70	1.04045	0	1		75	1.01132	0	1		75	1.00157	0	1		75	1.01282	0	1
75	1.05977	0	1		80	1.01648	0	1		80	1.00483	0	1		80	1	0	1
80	1.07344	0	1		85	1.00808	0	1		85	1.00025	0	1		85	1.01941	0	1
85	1.0844	0	1		90	1.01393	0	1		90	1.00838	0	1		90	1.01095	0	1
90	1.08974	0	1		95	1.01538	0	1		95	1.00193	0	1		95	1.02137	0	1
95	1.08619	0	1		100	1.00497	0	1		100	1.00115	0	1		100	1.01735	0	1
100	1.08414	0	1		105	1.00639	0	1		105	1.00646	0	1		105	1.02906	0	1
105	1.08279	0	1		110	1.00552	0	1		110	1.00669	0	1		110	1.01952	0	1
110	1.07975	0	1		115	1.00729	0	1		115	1.0018	0	1		115	1.01241	0	1
115	1.0784	0	1		120	1.00637	0	1		120	1.00222	0	1		120	1.02217	0	1
120	1.07568	0	1		125	1.00968	0	1		125	1.00285	0	1		125	1.03004	0	1
125	1.07485	0	1		130	1.00405	0	1		130	1.01059	0	1		130	1.02365	0	1
130	1.07529	0	1		135	1.00215	0	1		135	1.00926	0	1		135	1.02466	0	1
135	1.07378	0	1		140	1.00584	0	1		140	1.00009	0	1		140	1.02241	0	1
140	1.07615	0	1		145	1.01357	0	1		145	1.0078	0	1		145	1.03218	0	1
145	1.07242	0	1		150	1.00611	0	1		150	1.0022	0	1		150	1.02849	0	1
150	1.07256	0	1		155	1.00802	0	1		155	1.00138	0	1		155	1.03318	0	1
155	1.07373	0	1		160	1.00846	0	1		160	1.00433	0	1		160	1.03464	0	1
160	1.0731	0	1		165	1.00101	0	1		165	1.00325	0	1		165	1.03254	0	1
165	1.0745	0	1		170	1.01262	0	1		170	1.00088	0	1		170	1.03619	0	1
170	1.07397	0	1		175	1.00008	0	1		175	1.00284	0	1		175	1.02536	0	1
175	1.07554	0	1		180	1	0	1		180	1.00589	0	1		180	1.03652	0	1
180	1.0731	0	1		185	1.01122	0	1		185	1.00517	0	1		185	1.02646	0	1
185	1.07226	0	1		190	1.00974	0	1		190	1.00177	0	1		190	1.02973	0	1
190	1.07389	0	1		195	1.00641	0	1		195	1.00237	0	1		195	1.03608	0	1
195	1.07538	0	1		200	1.00946	0	1		200	1.0047	0	1		200	1.03796	0	1
200	1.14465	0	1		205	1.01574	0	1		205	1.00297	0	1		205	1.04079	0	1
205	1.20259	0	1		210	1.01483	0	1		210	1.00599	0	1		210	1.02982	0	1
210	1.21743	0	1		215	1.0137	0	1		215	1.00172	0	1		215	1.02981	0	1
215	1.22162	0	1		220	1.01649	0	1		220	1.00496	0	1		220	1.03232	0	1
220	1.2294	0	1		225	1.01101	0	1		225	1.00226	0	1		225	1.03842	0	1
225	1.22844	0	1		230	1.0203	0	1		230	1.00462	0	1		230	1.03898	0	1
230	1.22839	0	1		235	1.02335	0	1		235	1.00117	0	1		235	1.03257	0	1
235	1.22893	0	1		240	1.01906	0	1		240	1.00322	0	1		240	1.03775	0	1
240	1.227	0	1		245	1.02993	0	1		245	1.00308	0	1		245	1.03626	0	1
245	1.22954	0	1		250	1.02696	0	1		250	1.00941	0	1		250	1.04967	0	1
250	1.23128	0	1		255	1.02121	0	1		255	1.00481	0	1		255	1.03333	0	1
255	1.2315	0	1		260	1.02691	0	1		260	1.00051	0	1		260	1.03745	0	1
260	1.22837	0	1		265	1.02548	0	1		265	0.99904	0	1		265	1.02751	0	1
					270	1.02772	0	1		270	1.00501	0	1		270	1.03716	0	1
					275	1.02564	0	1		275	1.01237	0	1		275	1.03306	0	1
					280	1.03732	0	1		280	1.00972	0	1		280	1.02332	0	1
					285	1.02808	0	1		285	1.00413	0	1		285	1.04609	0	1
					290	1.03284	0	1		290	1.00332	0	1		290	1.03005	0	1
					295	1.03637	0	1		295	1.00183	0	1		295	1.03723	0	1
					300	1.03347	0	1		300	1.00656	0	1		300	1.03917	0	1
					305	1.03764	0	1		305	1.00298	0	1		305	1.03416	0	1
					310	1.03659	0	1		310	1.00565	0	1		310	1.04776	0	1
					315	1.03637	0	1		315	1.00226	0	1		315	1.02657	0	1
					320	1.04515	0	1		320	1.0014	0	1		320	1.03266	0	1
					325	1.03696	0	1		325	1.00839	0	1		325	1.03867	0	1
					330	1.03656	0	1		330	1.00459	0	1		330	1.04332	0	1
					335	1.04435	0	1		335	0.99973	0	1		335	1.03467	0	1
					340	1.04039	0	1		340	1.00575	0	1		340	1.03887	0	1
					345	1.04794	0	1		345	0.99897	0	1		345	1.0312	0	1
					350	1.04724	0	1		350	1.00651	0	1		350	1.04142	0	1
					355	1.04721	0	1		355	1.00365	0	1		355	1.04079	0	1
					360	1.0513	0	1		360	1.00281	0	1		360	1.03133	0	1
					365	1.05373	0	1		365	0.99909	0	1		365	1.02799	0	1
					370	1.06336	0	1		370	1.00848	0	1		370	1.0289	0	1
					375	1.06345	0	1		375	1.01206	0	1		375	1.03071	0	1
					380	1.07713	0	1		380	1.00744	0	1		380	1.03519	0	1
					385	1.08488	0	1		385	1.01073	0	1		385	1.03653	0	1
					390	1.09957	0	1		390	1.00775	0	1		390	1.04174	0	1
					395	1.11281	0	1		395	1.00547	0	1		395	1.02764	0	1
					400	1.1244	0	1		400	1.00676	0	1		400	1.03721	0	1
					405	1.1365	0	1		405	1.00523	0	1		405	1.04613	0	1
					410	1.148	0	1		410	1.0111	0	1		410	1.03687	0	1
					415	1.15329	0	1		415	1.0084	0	1		415	1.03588	0	1
					420	1.16342	0	1		420	1.01299	0	1		420	1.02499	0	1
					425	1.16988	0	1		425	1.01587	0	1		425	1.03271	0	1
					430	1.17138	0	1		430	1.01626	0	1		430	1.03039	0	1
					435	1.17146	0	1		435	1.02586	0	1		435	1.03161	0	1
					440	1.1767	0	1		440	1.0215	0	1		440	1.03709	0	1
					445	1.1784	0	1		445	1.025	0	1		445	1.03761	0	1
					450	1.18146	0	1		450	1.02728	0	1		450	1.0393	0	1
					455	1.18023	0	1		455	1.03132	0	1		455	1.0418	0	1
					460	1.18131	0	1		460	1.03214	0	1		460	1.04563	0	1
					465	1.18504	0	1		465	1.03446	0	1		465	1.03568	0	1
					470	1.18758	0	1		470	1.03982	0	1		470	1.04533	0	1
					475	1.18822	0	1		475	1.04163	0	1		475	1.05297	0	1
					480	1.18723	0	1		480	1.05252	0	1		480	1.06768	0	1
					485	1.18508	0	1		485	1.05495	0	1		485	1.04841	0	1
					490	1.19189	0	1		490	1.05944	0	1		490	1.06131	0	1
					495	1.1858	0	1		495	1.06251	0	1		495	1.06871	0	1
										500	1.06869	0	1		500	1.06511	0	1
c										505	1.07341	0	1		505	1.06854	0	1
	ISO	Carvedilol								510	1.07687	0	1		510	1.07504	0	1
	w/o	w/o	ICI	CGP						515	1.09109	0	1		515	1.07794	0	1
n	20	7	10	10						520	1.09054	0	1		520	1.08692	0	1
Mean	44.78	14.5	-3.067	9.169						525	1.09619	0	1		525	1.0929	0	1
SEM	1.827	2.853	1.318	2.947						530	1.10123	0	1		530	1.09346	0	1
										535	1.1028	0	1		535	1.10828	0	1
e										540	1.10968	0	1		540	1.10582	0	1
										545	1.11452	0	1		545	1.12138	0	1
	w/o	ISO		ICI-118,551	ISO		CGP-20712A	ISO		550	1.11759	0	1		550	1.12014	0	1
n	5	5		6	6		4	4		555	1.11697	0	1		555	1.11974	0	1
Mean	57.53	129.3		51.22	79.86		40.27	62.66		560	1.1231	0	1		560	1.12566	0	1
SEM	0.4048	8.92		2.759	3.973		2.704	3.425		565	1.13427	0	1		565	1.12065	0	1
										570	1.13094	0	1		570	1.14069	0	1
f										575	1.13125	0	1		575	1.1346	0	1
										580	1.13574	0	1		580	1.1313	0	1
ISO										585	1.13484	0	1		585	1.14449	0	1
										590	1.14023	0	1		590	1.1411	0	1
	w/o	ICI-118,551	CGP-20712A							595	1.14599	0	1		595	1.1381	0	1
n	5	6	4							600	1.13955	0	1		600	1.14498	0	1
Mean	71.75	28.65	22.39							605	1.14562	0	1		605	1.15181	0	1
SEM	9.098	4.81	3.613							610	1.14484	0	1		610	1.14441	0	1
										615	1.14514	0	1		615	1.14639	0	1
g										620	1.14527	0	1		620	1.14813	0	1
							CGP-20712A			625	1.14543	0	1		625	1.15339	0	1
	w/o	Carvedilol		CGP-20712A	Carvedilol		/ICI-118,551	Carvedilol		630	1.15529	0	1		630	1.14525	0	1
n	11	11		6	6		11	11		635	1.1473	0	1		635	1.14786	0	1
Mean	50.66	56.6		49.85	65.57		50.75	55		640	1.16294	0	1		640	1.14359	0	1
SEM	1.709	2.277		2.446	5.463		1.678	2.663		645	1.14785	0	1		645	1.14593	0	1
										650	1.15218	0	1		650	1.14235	0	1
h										655	1.15416	0	1		655	1.1505	0	1
										660	1.15492	0	1		660	1.14376	0	1
Carvedilol										665	1.1601	0	1		665	1.14655	0	1
			CGP-20712A							670	1.15576	0	1		670	1.15006	0	1
	w/o	CGP 20712A	/ICI-118,551							675	1.15314	0	1		675	1.14996	0	1
n	11	6	11							680	1.15436	0	1		680	1.15147	0	1
Mean	5.823	15.72	5.232							685	1.15469	0	1		685	1.14727	0	1
SEM	1.531	5.594	1.643							690	1.15948	0	1		690	1.14564	0	1
										695	1.15228	0	1		695	1.14701	0	1
										700	1.15531	0	1		700	1.14525	0	1
										705	1.15138	0	1		705	1.15469	0	1
										710	1.15972	0	1		710	1.15567	0	1
										715	1.15746	0	1		715	1.14216	0	1
										720	1.15486	0	1		720	1.15631	0	1
										725	1.16507	0	1		725	1.14501	0	1
										730	1.15602	0	1		730	1.14852	0	1
										735	1.16072	0	1		735	1.15142	0	1
										740	1.15935	0	1		740	1.15137	0	1
										745	1.16277	0	1		745	1.15033	0	1
										750	1.15742	0	1		750	1.15689	0	1
										755	1.15984	0	1		755	1.15818	0	1
										760	1.16167	0	1		760	1.15138	0	1
										765	1.16128	0	1		765	1.14493	0	1
															770	1.1483	0	1
															775	1.14337	0	1
															780	1.16181	0	1

## Sheet: Fig.4
b												d
w/o				Carvedilol (10 µM)				ISO (10 µM)				Time course											Summary
	Fluorescence Intensiy				Fluorescence Intensiy				Fluorescence Intensiy				w/o			ISO			Carvedilol					ISO			Carvedilol
Distance (µm)	0 min	20 min		Distance (µm)	0 min	20 min		Distance (µm)	0 min	20 min		Time (s)	Mean	SD	n	Mean	SD	n	Mean	SD	n		Agonist (log M)	Mean	SEM	N	Mean	SEM	N
0	56	73		0	56	52		0	32	54		0	876.68	2.85714	2	963.461	32.6654	2	961.089	5.36232	2		w/o				0.000233333	89341.2	3
0.072	65	30		0.072	24	51		0.072	46	46		91	874.691	15.6758	2	1684.67	80.9921	2	855.152	27.0735	2		-10	30881.7	95214.4	3
0.144	13	19		0.144	47	34		0.144	4	9		181	870.126	20.5052	2	2681.9	61.3469	2	924.006	36.3191	2		-9	66133	88747.1	3
0.217	34	58		0.216	21	36		0.216	31	66		270	897.38	7.59859	2	3729.18	15.2348	2	981.482	18.6025	2		-8	536425	210606	3
0.289	11	72		0.288	74	34		0.288	38	6		360	927.537	9.31143	2	4495.27	148.601	2	1021.27	0.298753	2		-7	5.27993e+06	881343	3	11029	72009	3
0.361	28	33		0.36	25	18		0.361	19	24		459	950.095	17.5033	2	5410.18	281.106	2	1105.29	18.5082	2		-6	9.446e+06	819256	3	83787	128950	3
0.433	28	40		0.432	70	49		0.433	9	37		539	968.119	10.2692	2	5909.7	157.545	2	1155.49	40.0272	2		-5	1.03089e+07	1.05387e+06	3	572973	217324	3
0.506	77	70		0.504	32	33		0.505	9	37		628	971.809	27.5664	2	6361.68	298.004	2	1185.57	65.4173	2
0.578	22	74		0.577	61	22		0.577	18	50		717	1000.91	26.7555	2	6791.42	87.7871	2	1229.87	56.2498	2
0.65	22	43		0.649	74	91		0.649	17	27		807	1034.09	8.55703	2	7130.78	103.742	2	1268.45	46.6106	2
0.722	46	107		0.721	69	33		0.721	18	22		896	1060.91	6.50369	2	7362.24	160.268	2	1291.17	86.797	2
0.795	12	41		0.793	57	27		0.793	48	36		986	1054.24	12.4943	2	7560.35	141.486	2	1327.41	19.4463	2
0.867	86	17		0.865	59	6		0.865	55	14		1075	1052	13.9474	2	7757.73	186.304	2	1341.54	58.7502	2
0.939	98	36		0.937	95	21		0.937	52	39		1165	1039.76	13.5671	2	7969.05	0.266381	2	1360.09	66.6234	2
1.011	98	36		1.009	86	28		1.01	41	46		1254	1096.74	0.526894	2	8021.72	82.3099	2	1374.58	31.7373	2
1.084	157	43		1.081	86	25		1.082	32	51		1344	1101.59	33.0286	2	8164.78	179.424	2	1421.81	81.6836	2
1.156	136	109		1.153	136	45		1.154	39	5		1433	1094.63	15.0139	2	8295.36	67.7361	2	1393.3	65.0075	2
1.228	200	105		1.225	166	43		1.226	47	40		1523	1106.09	10.5058	2	8307.5	160.883	2	1426.5	73.397	2
1.3	179	105		1.297	233	24		1.298	68	28		1612	1109.54	17.323	2	8252.64	221.997	2	1436.17	70.5617	2
1.372	342	146		1.369	351	72		1.37	34	62		1701	1122.01	17.0285	2	8258.79	70.9365	2	1478.12	6.40633	2
1.445	412	135		1.441	472	72		1.442	109	64		1791	1127.57	5.69461	2	8482.84	109.625	2	1480.4	68.5493	2
1.517	457	136		1.513	631	15		1.514	109	64		1880	1124.19	29.285	2	8295.47	173.66	2	1522.07	39.9557	2
1.589	525	271		1.585	716	41		1.586	94	61		1970	1142.06	0.195656	2	8505.6	98.2103	2	1521.34	62.4719	2
1.661	482	306		1.657	807	52		1.659	105	94		2059	1145.17	4.93085	2	8573.11	278.978	2	1499.55	77.0399	2
1.734	385	309		1.73	875	56		1.731	159	100
1.806	339	278		1.802	786	89		1.803	156	60
1.878	246	219		1.874	749	138		1.875	109	69
1.95	256	139		1.946	657	138		1.947	115	82
2.023	204	163		2.018	481	253		2.019	121	21
2.095	162	121		2.09	434	261		2.091	58	50		f
2.167	162	121		2.162	332	412		2.163	49	39
2.239	165	41		2.234	304	527		2.235	71	34		CCP trapped receptors
2.312	92	18		2.306	263	569		2.308	47	26
2.384	117	94		2.378	216	794		2.38	56	37			DMSO	ISO	Carvedilol
2.456	122	93		2.45	339	806		2.452	56	37		n	18	19	39
2.528	122	93		2.522	225	750		2.524	17	84		Mean	0.05994	0.1695	0.07062
2.601	108	129		2.594	163	812		2.596	6	84		SEM	0.00604	0.0125	0.006651
2.673	119	34		2.666	157	709		2.668	40	54
2.745	45	115		2.738	182	658		2.74	20	96		Freely diffusing receptors
2.817	95	73		2.81	129	572		2.812	20	117
2.889	95	73		2.883	156	566		2.884	46	115			DMSO	ISO	Carvedilol
2.962	75	9		2.955	131	504		2.957	25	154		n	18	19	39
3.034	76	111		3.027	139	449		3.029	47	184		Mean	0.6955	0.4726	0.6752
3.106	47	32		3.099	122	392		3.101	61	189		SEM	0.009325	0.01315	0.01173
3.178	80	30		3.171	66	373		3.173	34	252
3.251	111	30		3.243	102	303		3.245	41	398		g
3.323	67	69		3.315	113	330		3.317	16	400
3.395	85	46		3.387	55	314		3.389	28	487		All trajectories					Freely diffusing receptors
3.467	121	50		3.459	127	285		3.461	28	487
3.54	98	84		3.531	18	234		3.533	44	513		D (µm2s-α)	DMSO	ISO	Carvedilol		D (µm2s-α)	DMSO	ISO	Carvedilol
3.612	23	73		3.603	47	225		3.606	22	672		0.0001	0.00248928	0.000529783	0.0023524		0.0001	0	0.000555	0
3.684	55	12		3.675	66	220		3.678	37	555		0.000125893	0.00373392	0.00211913	0.00418204		0.000126	0	0.000555	0
3.756	118	11		3.747	80	135		3.75	73	420		0.000158489	0.00124464	0.00476805	0.00757995		0.000158	0	0.001665	0
3.829	90	7		3.819	74	116		3.822	1	439		0.000199526	0.00248928	0.00529783	0.00653444		0.0002	0	0.00111	0
3.901	72	66		3.891	31	78		3.894	28	251		0.000251189	0.00497856	0.00370848	0.00784133		0.000251	0.000321	0.000555	0
3.973	41	109		3.963	101	58		3.966	18	144		0.000316228	0.00124464	0.0100659	0.0135916		0.000316	0.000321	0	0.000158
4.045	59	87		4.036	44	87		4.038	12	99		0.000398107	0.00809016	0.00741696	0.0125461		0.000398	0	0.00111	0
4.117	28	68		4.108	27	84		4.11	46	33		0.000501187	0.0093348	0.0153637	0.0128075		0.000501	0.000321	0	0.000158
4.19	10	57		4.18	86	84		4.182	40	54		0.000630957	0.0093348	0.0190722	0.0182964		0.000631	0	0.000555	0
4.262	106	87		4.252	57	43		4.255	34	55		0.000794328	0.017425	0.0270189	0.0227399		0.000794	0	0.00111	0.000158
4.334	120	54		4.324	19	35		4.327	33	64		0.001	0.0199142	0.0445017	0.021433		0.001	0	0.000555	0.000158
4.406	63	26		4.396	25	8		4.399	33	64		0.00125892	0.0168026	0.0656931	0.0243081		0.001259	0	0.00222	0
4.479	63	26		4.468	25	47		4.471	25	143		0.00158489	0.0255151	0.0688718	0.0337177		0.001585	0	0.00111	0.000158
4.551	19	60		4.54	11	48		4.543	38	181		0.00199526	0.0267597	0.0842355	0.0384225		0.001995	0.000641	0.00666	0.000315
4.623	103	39		4.612	35	42		4.615	52	118		0.00251189	0.0441847	0.108605	0.0399908		0.002512	0.000641	0.00333	0.000158
4.695	26	32		4.684	12	42		4.687	9	59		0.00316228	0.0404508	0.132446	0.0462638		0.003162	0.000962	0.003885	0.000473
4.768	127	96		4.756	70	15		4.759	9	59		0.00398107	0.0535195	0.166352	0.060901		0.003981	0.000641	0.006105	0.000473
4.84	43	35		4.828	50	40		4.831	33	96		0.00501187	0.0541418	0.155756	0.0569803		0.005012	0.001603	0.00666	0.00063
4.912	61	33		4.9	52	23		4.904	57	114		0.00630957	0.0497856	0.19602	0.0614237		0.00631	0.000962	0.008881	0.00126
4.984	95	88		4.972	38	53		4.976	51	25		0.00794328	0.0665882	0.19496	0.0752768		0.007943	0.000962	0.007215	0.000473
5.057	42	58		5.044	16	47		5.048	32	38		0.01	0.0889917	0.223039	0.0778905		0.01	0.001924	0.014986	0.002205
5.129	35	24		5.117	38	37		5.12	20	10		0.0125893	0.0827685	0.162643	0.0697878		0.012589	0.006412	0.025531	0.002048
5.201	52	96		5.189	39	53		5.192	30	17		0.0158489	0.0840132	0.183835	0.0959256		0.015849	0.008977	0.021646	0.005828
5.273	18	23		5.261	47	26		5.264	12	9		0.0199526	0.105172	0.177477	0.096187		0.019953	0.014107	0.032747	0.007718
5.346	41	70		5.333	74	27		5.336	44	12		0.0251189	0.107039	0.190722	0.102721		0.025119	0.015069	0.050508	0.014806
5.418	21	56		5.405	49	26		5.408	44	12		0.0316228	0.117618	0.161584	0.122847		0.031623	0.035908	0.056058	0.027249
5.49	90	39		5.477	45	27		5.48	22	57		0.0398107	0.14749	0.197079	0.143235		0.039811	0.050015	0.10879	0.046466
5.562	55	58		5.549	60	83		5.552	20	23		0.0501187	0.149979	0.192841	0.164407		0.050119	0.08432	0.16484	0.088679
5.634	55	58		5.621	20	77		5.625	26	20		0.0630957	0.187941	0.166882	0.188453		0.063096	0.15357	0.23478	0.14113
5.707	59	90		5.693	61	8		5.697	26	32		0.0794328	0.213456	0.156286	0.209102		0.079433	0.25585	0.33524	0.22776
5.779	74	1		5.765	23	16		5.769	12	35		0.1	0.286889	0.153107	0.259548		0.1	0.38249	0.47955	0.36385
5.851	54	30		5.837	44	43		5.841	41	58		0.125893	0.371525	0.138803	0.314437		0.12589	0.56651	0.58611	0.54672
5.923	44	51		5.909	25	34		5.913	23	147		0.158489	0.354722	0.127678	0.331427		0.15849	0.79318	0.70433	0.7444
5.996	44	51		5.981	48	34		5.985	6	142		0.199526	0.352855	0.118142	0.328813		0.19953	0.86757	0.6294	0.86836
6.068	16	53		6.053	51	5		6.057	19	140		0.251189	0.298091	0.0943013	0.293004		0.25119	0.6534	0.47843	0.71841
6.14	33	43		6.125	68	42		6.129	13	207		0.316228	0.222168	0.0429124	0.233672		0.31623	0.29945	0.22812	0.36684
6.212	73	20		6.197	66	40		6.201	6	181		0.398107	0.122597	0.0275487	0.143758		0.39811	0.091053	0.074374	0.10868
6.285	41	77		6.27	33	67		6.274	24	216		0.501187	0.0653436	0.0174828	0.070572		0.50119	0.015069	0.024976	0.017641
6.357	41	77		6.342	17	36		6.346	24	216		0.630957	0.0211589	0.0031787	0.0311039		0.63096	0.001603	0.000555	0.001103
6.429	71	88		6.414	27	36		6.418	25	222		0.794328	0.00809016	0.00105956	0.0107165		0.79433	0.000962	0	0
6.501	23	73		6.486	5	38		6.49	36	242		1	0	0	0		1	0	0	0.000158
6.574	20	7		6.558	72	38		6.562	4	224
6.646	27	22		6.63	29	47		6.634	39	207
6.718	43	86		6.702	15	14		6.706	39	207
6.79	7	59		6.774	26	27		6.778	33	161
6.862	93	60		6.846	40	30		6.85	40	129
6.935	56	23		6.918	70	55		6.923	22	151
7.007	108	48		6.99	50	72		6.995	20	84
7.079	16	30		7.062	20	37		7.067	18	118
7.151	44	49		7.134	34	43		7.139	18	92
7.224	72	45		7.206	40	12		7.211	12	31
7.296	13	30		7.278	23	40		7.283	20	45
7.368	93	51		7.35	18	38		7.355	26	25
7.44	66	68		7.423	37	23		7.427	26	10
7.513	55	88		7.495	50	20		7.499	21	43
7.585	99	57		7.567	56	35		7.572	34	37
7.657	71	25		7.639	73	25		7.644	28	9
7.729	53	7		7.711	25	50		7.716	60	12
7.802	90	14		7.783	23	20		7.788	15	49
7.874	35	32		7.855	52	61		7.86	11	42
7.946	35	32		7.927	89	59		7.932	26	69
8.018	24	58		7.999	5	50		8.004	35	35
8.09	93	118		8.071	54	31		8.076	43	25
8.163	76	37		8.143	80	42		8.148	41	59
8.235	63	65		8.215	66	39		8.221	49	40
8.307	44	24		8.287	61	25		8.293	49	40
8.379	53	36		8.359	75	33		8.365	32	25
8.452	19	9		8.431	4	23		8.437	11	49
8.524	51	27		8.503	46	39		8.509	7	14
8.596	71	52		8.576	32	35		8.581	7	46
8.668	93	18		8.648	63	58		8.653	7	46
8.741	66	43		8.72	52	68		8.725	43	34
8.813	27	33		8.792	15	24		8.797	21	73
8.885	75	66		8.864	56	70		8.87	14	8
8.957	10	47		8.936	45	27		8.942	35	46
9.03	44	76		9.008	45	15		9.014	52	40
9.102	44	76		9.08	47	91		9.086	16	22
9.174	41	37		9.152	19	110		9.158	38	6
9.246	51	69		9.224	36	23		9.23	14	27
9.319	15	35		9.296	43	43		9.302	36	45
9.391	69	24		9.368	56	64		9.374	47	29
9.463	69	24		9.44	67	39		9.446	27	9
9.535	47	43		9.512	92	9		9.519	26	22
9.607	40	92		9.584	73	28		9.591	48	18
9.68	110	135		9.657	77	50		9.663	22	24
9.752	87	123		9.729	66	30		9.735	17	36
9.824	87	123		9.801	28	16		9.807	24	27
9.896	91	114		9.873	57	33		9.879	49	41
9.969	59	80		9.945	74	9		9.951	7	29
10.041	41	45		10.017	51	14		10.023	35	32
10.113	33	98		10.089	29	53		10.095	41	13
10.185	80	71		10.161	54	32		10.168	50	43
10.258	188	27		10.233	38	11		10.24	50	43
10.33	53	63		10.305	42	85		10.312	64	28
10.402	50	22		10.377	64	49		10.384	31	30
10.474	111	25		10.449	52	44		10.456	14	78
10.547	103	86		10.521	72	29		10.528	53	19
10.619	69	16		10.593	68	48		10.6	53	19
10.691	80	99		10.665	10	14		10.672	23	57
10.763	81	66		10.737	41	29		10.744	51	70
10.835	31	74		10.81	29	32		10.817	80	84
10.908	147	129		10.882	39	50		10.889	46	76
10.98	177	58		10.954	27	23		10.961	52	142
11.052	157	192		11.026	43	50		11.033	73	117
11.124	250	291		11.098	54	34		11.105	46	104
11.197	293	297		11.17	21	29		11.177	41	113
11.269	386	284		11.242	91	46		11.249	104	137
11.341	351	214		11.314	9	43		11.321	153	120
11.413	351	214		11.386	35	12		11.393	144	98
11.486	409	120		11.458	69	41		11.466	144	104
11.558	288	103		11.53	8	20		11.538	133	133
11.63	292	108		11.602	20	48		11.61	128	114
11.702	170	65		11.674	18	64		11.682	97	121
11.775	125	117		11.746	24	71		11.754	68	126
11.847	160	121		11.818	18	45		11.826	87	143
11.919	120	65		11.89	33	8		11.898	38	115
11.991	76	49		11.963	58	31		11.97	67	102
12.063	73	22		12.035	18	36		12.042	48	77
12.136	18	66		12.107	38	57		12.115	19	101
12.208	116	97		12.179	63	49		12.187	19	101
12.28	59	109		12.251	39	6		12.259	20	85
12.352	70	35		12.323	48	58		12.331	14	69
12.425	84	8		12.395	19	15		12.403	20	65
12.497	105	65		12.467	30	43		12.475	42	47
12.569	105	65		12.539	39	68		12.547	42	47
12.641	25	52		12.611	14	39		12.619	22	75
12.714	22	99		12.683	81	40		12.691	46	33
12.786	106	49		12.755	20	48		12.764	20	34
12.858	15	34		12.827	61	20		12.836	23	10
12.93	15	34		12.899	28	61		12.908	28	20
13.003	28	63		12.971	22	10		12.98	19	22
13.075	85	50		13.043	15	30		13.052	13	19
13.147	69	42		13.116	45	47		13.124	59	41
13.219	111	45		13.188	35	5		13.196	42	21
				13.26	49	40		13.268	27	13
				13.332	34	17		13.34	26	16
				13.404	7	42		13.413	22	21
				13.476	24	17		13.485	32	40
				13.548	65	67		13.557	26	20
				13.62	74	29		13.629	43	41
				13.692	18	28		13.701	29	13
				13.764	27	32		13.773	11	38
				13.836	74	35		13.845	43	3
				13.908	57	35		13.917	24	33
				13.98	66	20		13.989	40	24
				14.052	49	28
				14.124	38	14
				14.197	12	21
				14.269	27	36
				14.341	39	39
				14.413	52	26
				14.485	63	36
				14.557	66	21
				14.629	70	52
				14.701	36	48
				14.773	53	57
				14.845	35	21
				14.917	55	56
				14.989	73	59
				15.061	38	21
				15.133	37	14
				15.205	37	25
				15.277	97	41
				15.35	24	21
				15.422	17	34
				15.494	38	34
				15.566	44	49
				15.638	26	70
				15.71	45	40
				15.782	62	21
				15.854	82	39
				15.926	27	12
				15.998	55	25
				16.07	36	60
				16.142	31	32
				16.214	29	29
				16.286	35	67
				16.358	47	23
				16.43	15	27
				16.503	39	40
				16.575	53	11
				16.647	69	40
				16.719	59	50
				16.791	43	47
				16.863	100	23
				16.935	94	52
				17.007	61	58
				17.079	78	31
				17.151	68	33
				17.223	11	19
				17.295	79	24
				17.367	56	15
				17.439	21	32
				17.511	3	87
				17.583	68	37
				17.656	29	23
				17.728	54	6
				17.8	17	14
				17.872	33	67
				17.944	29	34
				18.016	52	42
				18.088	54	41
				18.16	80	19
				18.232	36	49
				18.304	49	12
				18.376	14	63
				18.448	65	54
				18.52	29	49
				18.592	67	10
				18.664	37	16
				18.737	53	32
				18.809	80	35
				18.881	134	13
				18.953	73	27
				19.025	110	29
				19.097	54	43
				19.169	51	25
				19.241	117	26
				19.313	39	24
				19.385	48	39
				19.457	23	20
				19.529	57	41
				19.601	43	39
				19.673	52	50
				19.745	23	32
				19.817	62	50
				19.89	36	58
				19.962	54	41
				20.034	39	47
				20.106	77	95
				20.178	88	80
				20.25	113	90
				20.322	156	131
				20.394	153	168
				20.466	211	199
				20.538	231	313
				20.61	324	387
				20.682	446	423
				20.754	613	458
				20.826	648	304
				20.898	655	265
				20.97	541	265
				21.043	386	175
				21.115	353	82
				21.187	221	99
				21.259	160	63
				21.331	81	40
				21.403	84	77
				21.475	109	44
				21.547	100	16
				21.619	103	23
				21.691	45	47
				21.763	117	33
				21.835	34	33
				21.907	46	52
				21.979	58	69
				22.051	94	15
				22.123	53	55
				22.196	85	49
				22.268	33

## Sheet: Fig.5
N = number of biological independent samples
n = number of technical replicates
b														c
w/o					Carvedilol (10 µM)				ISO (10 µM)					Time course: pcDNA											Time course: GRK2											Time course: arr3											Time course: GRK2/arr3
	Fluorescence Intensiy		Fluorescence Intensiy			Fluorescence Intensiy				Fluorescence Intensiy		Fluorescence Intensiy			w/o			ISO (10 µM)			Carvedilol (10 µM)					w/o			ISO (10 µM)			Carvedilol (10 µM)					w/o			ISO (10 µM)			Carvedilol (10 µM)					w/o
Distance (µm)	0 min	Distance (µm)	20 min		Distance (µm)	0 min	20 min		Distance (µm)	0 min	Distance (µm)	20 min		Time (s)	Mean	SD	n	Mean	SD	n	Mean	SD	n		Time (s)	Mean	SD	n	Mean	SD	n	Mean	SD	n		Time (s)	Mean	SD	n	Mean	SD	n	Mean	SD	n		Time (s)	Mean	SD
0	21	0	9		0	40	63		0	149	0	40		72	7.27596e-12	2779.84	2	8755.34	4586.89	2	-2750.21	10890.3	2		72	-7.27596e-12	7049.34	2	6391.99	665.868	2	-7200.03	6728.98	2		72	0	15805.5	2	5058.3	15447.5	2	-8631.44	10225.2	2		72	-7.27596e-12	4102.67
0.072	80	0.072	34		0.072	47	39		0.072	219	0.072	38		144	0	3258.41	2	10561.8	1182.7	2	-7038.66	2441.18	2		144	7.27596e-12	6092.22	2	9592.78	177.901	2	-7286.25	3106.61	2		144	0	5757.22	2	13405.6	12924	2	-1656.63	1049.49	2		144	0	1588.52
0.144	54	0.145	54		0.144	47	39		0.145	135	0.144	69		216	0	3411.22	2	20963	2082.36	2	-10308.7	237.545	2		216	-7.27596e-12	913.172	2	19826.2	1374.92	2	-7915.46	449.359	2		216	0	2328.53	2	22015.5	10390.8	2	-7410.84	377.652	2		216	0	1542.35
0.216	28	0.217	27		0.217	115	42		0.217	197	0.216	84		288	-7.27596e-12	2693.64	2	29974.9	2526.75	2	-11693.7	260.166	2		288	0	91.938	2	29293.4	2711.42	2	-8632.79	362.477	2		288	0	2962.53	2	32005.5	10065	2	-8561.32	1206.47	2		288	0	3434
0.288	57	0.289	53		0.289	37	39		0.289	156	0.288	48		360	0	2520.93	2	41649.8	3041.44	2	-11603.3	233.699	2		360	7.27596e-12	469.95	2	36941.5	2032.22	2	-10291.6	1533.74	2		360	0	1426.59	2	41870.8	7699.03	2	-9237.55	177.781	2		360	7.27596e-12	1640.99
0.36	57	0.361	53		0.361	46	63		0.361	228	0.36	68		432	0	308.192	2	47896.6	4837.69	2	-14225.1	678.434	2		432	7.27596e-12	1635.11	2	44046.3	1855.16	2	-11554	1531.69	2		432	7.27596e-12	1600.32	2	50971.2	7311.26	2	-9900.28	228.841	2		432	7.27596e-12	1860.98
0.433	30	0.434	37		0.433	54	86		0.434	236	0.433	49		504	0	1141.93	2	55406.3	2640.45	2	-14086.5	729.515	2		504	0	885.517	2	52099.4	3365.06	2	-11442.4	844.752	2		504	0	2863.25	2	61602.1	5231.47	2	-8053.56	673.116	2		504	0	3488.2
0.505	28	0.506	18		0.505	38	44		0.506	258	0.505	87		576	7.27596e-12	401.41	2	61490.4	7451.24	2	-13784.6	2287.55	2		576	7.27596e-12	79.0687	2	57878.4	1751	2	-10456.5	2572.96	2		576	0	145.579	2	69897	4492.51	2	-10307.2	1348.98	2		576	0	3185.07
0.577	30	0.578	23		0.577	38	57		0.578	306	0.577	17		648	0	3007.2	2	69378.8	1119.55	2	-13716.8	1265.55	2		648	-7.27596e-12	1152.29	2	63583.2	2546.03	2	-11777.8	54.9563	2		648	7.27596e-12	1535.63	2	75191.9	5697.46	2	-10710.1	725.124	2		648	0	2925.81
0.649	77	0.651	56		0.65	33	62		0.65	283	0.649	47		720	0	2118.71	2	73680	2022.72	2	-14320.1	961.022	2		720	-7.27596e-12	755.331	2	68115.2	2962.27	2	-11534.7	203.215	2		720	0	1761.13	2	81016.4	2833.68	2	-9847.03	432.594	2		720	0	5391.8
0.721	6	0.723	108		0.722	57	156		0.723	343	0.721	19		792	-7.27596e-12	247.233	2	79950.5	6278.25	2	-14170.9	362.329	2		792	7.27596e-12	707.036	2	75029.1	3848.5	2	-12889.5	2579.47	2		792	7.27596e-12	565.099	2	87451.6	2187.72	2	-11968.7	2216.23	2		792	-7.27596e-12	3365.91
0.793	50	0.795	25		0.794	38	183		0.795	389	0.793	19		864	-7.27596e-12	2791.03	2	83580.7	3071.4	2	-13380.3	1564.06	2		864	7.27596e-12	1510.52	2	78359.5	3137.64	2	-11892.8	429.398	2		864	7.27596e-12	609.512	2	87348.5	3092.46	2	-12282.4	712	2		864	0	1923.19
0.865	23	0.867	44		0.866	16	205		0.867	406	0.865	110		936	0	105.861	2	86431.4	4967.4	2	-14815	552.166	2		936	-7.27596e-12	789.874	2	76630.3	3500.17	2	-13062	495.385	2		936	0	674.757	2	92289.4	3541.35	2	-12059	423.133	2		936	0	2137.52
0.937	23	0.94	98		0.938	30	373		0.94	442	0.937	71		1008	7.27596e-12	595.681	2	88919.9	3228.6	2	-14823.2	1287.61	2		1008	0	683.157	2	80865.6	2442.41	2	-12931.7	1047.63	2		1008	7.27596e-12	755.339	2	93917	1197.77	2	-11144.4	366.472	2		1008	0	4065.86
1.009	31	1.012	10		1.01	30	373		1.012	533	1.009	87		1080	7.27596e-12	4047.89	2	94800.4	4289.3	2	-12453.3	770.216	2		1080	0	3049.68	2	84777	5392.11	2	-13190.5	409.973	2		1080	0	1347.02	2	97846.2	1441.42	2	-11807.5	996.335	2		1080	0	584.162
1.081	23	1.084	55		1.083	37	540		1.084	504	1.081	93		1152	7.27596e-12	2668.14	2	93781.3	6643.93	2	-11867.6	1824.14	2		1152	0	1573.52	2	85858	42.1153	2	-13177.9	358.121	2		1152	7.27596e-12	2143.94	2	100881	3151.67	2	-10426	696.627	2		1152	-7.27596e-12	3646.32
1.153	45	1.156	42		1.155	62	563		1.156	576	1.154	76		1224	7.27596e-12	977.999	2	96377.4	5084.43	2	-13199.6	760.642	2		1224	0	2676.09	2	88728.2	858.569	2	-12174.7	4042.63	2		1224	0	4438.91	2	103329	1577.79	2	-11841.7	38.2828	2		1224	7.27596e-12	3798.81
1.225	56	1.229	48		1.227	12	520		1.229	531	1.226	108		1296	0	3433.87	2	97258.6	8124.44	2	-14190	3085.74	2		1296	0	4359.31	2	90207	3223.77	2	-12843.8	2449.01	2		1296	7.27596e-12	1849.16	2	104653	3609.23	2	-12519.6	1346.66	2		1296	-7.27596e-12	2189.74
1.298	28	1.301	16		1.299	18	426		1.301	579	1.298	152		1368	7.27596e-12	1112.58	2	95684.2	3731.95	2	-14905.5	1338.99	2		1368	-7.27596e-12	621.137	2	93110.4	1073.15	2	-15414.1	1529.72	2		1368	0	2079.25	2	108032	4344.73	2	-7937.06	1034.89	2		1368	0	1159.34
1.37	25	1.373	26		1.371	61	348		1.373	606	1.37	59		1440	0	2578.85	2	101604	1050.28	2	-11625.8	2704.45	2		1440	-7.27596e-12	5059.04	2	91357.4	775.83	2	-12727.3	90.1137	2		1440	7.27596e-12	186.69	2	109223	4584.53	2	-10676.9	1055.14	2		1440	0	1497.56
1.442	73	1.446	85		1.443	15	219		1.445	514	1.442	73		1512	-7.27596e-12	76.0281	2	99279.1	4450.2	2	-13570.5	917.662	2		1512	-7.27596e-12	531.659	2	93394.1	3643.43	2	-11796.5	2239.95	2		1512	0	804.758	2	107170	461.748	2	-11844.1	1371.19	2		1512	0	2506.09
1.514	49	1.518	53		1.516	26	152		1.518	704	1.514	98		1584	0	1977.13	2	99600.2	7339.62	2	-15697.6	181.055	2		1584	-7.27596e-12	1898.53	2	98176.6	2249.13	2	-10409.8	646.034	2		1584	0	1088.39	2	107082	7215.47	2	-11505.3	2255.56	2		1584	7.27596e-12	3207.9
1.586	30	1.59	9		1.588	52	143		1.59	747	1.586	63		1656	0	1223.16	2	102975	9455.61	2	-13579.6	747.207	2		1656	0	311.176	2	99457.5	1360.32	2	-11463.6	2124.33	2		1656	0	31.8622	2	110183	2789.78	2	-8154.97	9.5813	2		1656	0	1056.5
1.658	68	1.662	36		1.66	196	92		1.662	860	1.658	129		1728	0	2036.55	2	103391	3246.48	2	-14351.7	747.765	2		1728	0	2284.16	2	98045.6	1242.35	2	-11270.7	473.634	2		1728	0	1069.78	2	113988	6309.17	2	-8402.97	547.626	2		1728	0	1267.53
1.73	28	1.735	77		1.732	128	60		1.735	843	1.73	98		1800	7.27596e-12	133.346	2	101316	4706.07	2	-12769.4	601.218	2		1800	7.27596e-12	1023.83	2	96383.2	5.9397	2	-11916.5	850.961	2		1800	0	1871.72	2	109888	1319.06	2	-9305.99	3379.52	2		1800	0	3624.41
1.802	35	1.807	48		1.804	124	54		1.807	644	1.802	62		1872	0	2336.86	2	102243	2492.92	2	-14491	721.397	2		1872	0	170.42	2	98868.1	3329.45	2	-10512.9	2584.88	2		1872	7.27596e-12	903.64	2	106585	5521.47	2	-9820.4	1697.74	2		1872	7.27596e-12	1866.96
1.874	23	1.879	71		1.876	248	93		1.879	527	1.874	45		1944	-7.27596e-12	426.972	2	103706	5988.88	2	-15136.4	1905.84	2		1944	7.27596e-12	701.959	2	99712.3	1942.5	2	-12374.9	1447.55	2		1944	-7.27596e-12	393.208	2	111285	6869.11	2	-12784.4	637.52	2		1944	0	2289.49
1.946	9	1.952	27		1.949	394	84		1.951	462	1.947	161		2016	-7.27596e-12	624.474	2	105857	2241.79	2	-12713.6	122.499	2		2016	0	395.761	2	101294	3500.67	2	-11693.7	1268.62	2		2016	7.27596e-12	935.029	2	115146	4501.34	2	-7385.94	554.966	2		2016	-7.27596e-12	1339.27
2.018	73	2.024	26		2.021	613	58		2.024	325	2.019	107		2088	0	1604.86	2	104718	6205.29	2	-14472.6	110.5	2		2088	-7.27596e-12	3488.59	2	98602.3	1214.61	2	-11751.7	807.53	2		2088	0	2365.52	2	114644	4252.31	2	-9290.98	294.941	2		2088	0	5676.78
2.09	15	2.096	34		2.093	758	35		2.096	291	2.091	258		2160	-7.27596e-12	1617.7	2	104971	8436.46	2	-14362.2	1544.56	2		2160	0	1013.5	2	101104	932.221	2	-11593.5	689.959	2		2160	0	1.30108	2	115389	4053.16	2	-7376.66	978.706	2		2160	0	1955.73
2.163	59	2.168	83		2.165	755	33		2.168	266	2.163	272		2232	0	1548.39	2	105754	0	1	-13743.3	3092.1	2		2232	0	1491.15	2	98937.1	735.752	2	-12542.5	1496.14	2		2232	0	1039.45	2	117505	3853.01	2	-9118.29	1948.42	2		2232	0	3631.92
2.235	25	2.241	71		2.237	533	10		2.24	236	2.235	282		2304	7.27596e-12	1460.76	2	106024	4629.2	2	-12409.9	1315.82	2		2304	0	1612.9	2	103891	584.424	2	-10884.1	765.606	2		2304	7.27596e-12	188.699	2	111904	6926.51	2	-9856.23	671.744	2		2304	0	2435.76
2.307	41	2.313	19		2.309	294	43		2.313	120	2.307	300		2376	-7.27596e-12	627.168	2	104740	877.477	2	-13394.5	28.8429	2		2376	7.27596e-12	861.864	2	102486	1195.36	2	-9510.43	2280.33	2		2376	0	1866.98	2	113320	8277.94	2	-12832.6	949.68	2		2376	0	3042.39
2.379	60	2.385	16		2.382	294	43		2.385	171	2.379	300
2.451	14	2.457	16		2.454	222	33		2.457	168	2.451	314
2.523	12	2.53	45		2.526	140	42		2.53	138	2.523	212
2.595	40	2.602	99		2.598	226	34		2.602	60	2.595	268
2.667	29	2.674	66		2.67	104	29		2.674	141	2.668	250
2.739	51	2.747	23		2.743	113	25		2.746	87	2.74	293
2.811	60	2.819	65		2.815	140	57		2.819	154	2.812	322
2.883	72	2.891	89		2.887	9	32		2.891	22	2.884	319
2.955	85	2.963	82		2.959	97	73		2.963	83	2.956	267		e
3.028	136	3.036	45		3.031	42	57		3.035	58	3.028	297
3.1	136	3.108	89		3.103	25	50		3.108	62	3.1	244		Time course: arr2											Time course: arr3
3.172	123	3.18	112		3.176	12	57		3.18	59	3.172	290
3.244	77	3.253	157		3.248	20	50		3.252	40	3.244	203			w/o			ISO (10 µM)			Carvedilol (10 µM)					w/o			ISO (10 µM)			Carvedilol (10 µM)
3.316	107	3.325	41		3.32	19	29		3.325	48	3.316	216		Time (s)	Mean	SD	n	Mean	SD	n	Mean	SD	n		Time (s)	Mean	SD	n	Mean	SD	n	Mean	SD	n
3.388	153	3.397	170		3.392	68	35		3.397	63	3.388	226		0	0	0.0348511	2	-0.0221935	0.0353738	2	-0.145617	0.0603805	2		0	5.55112e-17	0.0800654	2	-0.0308548	0.0193251	2	0.121834	0.0426816	2
3.46	163	3.469	242		3.464	68	35		3.469	96	3.461	285		40	-5.55112e-17	0.133696	2	0.00620975	0.00726752	2	0.120079	0.0901954	2		40	0	0.0599148	2	-0.026919	0.0220455	2	-0.00643142	0.0104282	2
3.532	253	3.542	291		3.536	43	45		3.541	33	3.533	237		80	-5.55112e-17	0.0292144	2	-0.0549081	0.0730646	2	0.120257	0.0980001	2		80	0	0.0306706	2	-0.00784383	0.0207362	2	-0.0590154	0.0555204	2
3.604	184	3.614	221		3.609	12	31		3.614	48	3.605	243		120	0	0.0296859	2	0.0718918	0.0178159	2	0.0199123	0.0101271	2		120	-1.11022e-16	0.0452031	2	-0.0639847	0.029155	2	-0.0641868	0.0844494	2
3.676	253	3.686	203		3.681	65	17		3.686	28	3.677	262		160	0	0.0185788	2	-0.0495914	0.142483	2	-0.0567909	0.0497892	2		160	-5.55112e-17	0.0185055	2	0.139625	0.0281486	2	0.0745298	0.0220435	2
3.748	253	3.758	112		3.753	30	82		3.758	52	3.749	200		210	1.11022e-16	0.139166	2	0.0485914	0.0591283	2	-0.0578403	0.0129137	2		210	5.55112e-17	0.0128873	2	-0.0100222	0.024463	2	-0.0667305	0.0648164	2
3.82	185	3.831	63		3.825	50	25		3.83	25	3.821	170		309	-1.11022e-16	0.039918	2	0.179891	0.031392	2	-0.00690985	0.113559	2		309	-5.55112e-17	0.0397345	2	0.882247	0.0372686	2	-0.00815524	0.0204199	2
3.893	127	3.903	128		3.897	51	28		3.903	46	3.893	170		349	-1.11022e-16	0.0750807	2	0.232742	0.266299	2	0.0707306	0.0290424	2		349	-5.55112e-17	0.056159	2	1.54276	0.322981	2	-0.0317215	0.0442198	2
3.965	106	3.975	51		3.969	29	38		3.975	35	3.965	216		390	0	0.0657339	2	0.301163	0.0196364	2	0.00767184	0.0352565	2		390	-5.55112e-17	0.0667095	2	1.87424	0.016926	2	-0.0422964	0.0466328	2
4.037	95	4.048	24		4.042	62	34		4.047	10	4.037	225		431	-5.55112e-17	0.0696581	2	0.601608	0.108234	2	0.0677651	0.13153	2		431	-5.55112e-17	0.0154666	2	2.16444	0.296501	2	0.0442271	0.102236	2
4.109	91	4.12	83		4.114	33	46		4.12	31	4.109	145		472	-5.55112e-17	0.0528839	2	0.70276	0.204625	2	0.185752	0.0774893	2		472	5.55112e-17	0.160854	2	2.4397	0.183331	2	-0.110583	0.0336156	2
4.181	83	4.192	31		4.186	114	29		4.192	8	4.182	158		513	0	0.015855	2	1.02219	0.131453	2	0.0331637	0.0604577	2		513	0	0.178615	2	2.81817	0.0181044	2	0.0365639	0.0547642	2
4.253	44	4.264	27		4.258	39	20		4.264	99	4.254	215		554	0	0.134869	2	1.20788	0.159934	2	0.106013	0.111112	2		554	0	0.205954	2	2.81292	0.114964	2	-0.120428	0.00757444	2
4.325	62	4.337	20		4.33	39	20		4.336	30	4.326	231		594	0	0.169341	2	1.017	0.0503956	2	-0.0321885	0.0355336	2		594	-5.55112e-17	0.0203655	2	2.84945	0.255555	2	-0.0355561	0.0470777	2
4.397	94	4.409	28		4.402	75	27		4.409	30	4.398	236		635	5.55112e-17	0.0571638	2	1.13042	0.0442477	2	0.212561	0.169355	2		635	-5.55112e-17	0.0396132	2	3.0732	0.0870849	2	-0.0888765	0.0388326	2
4.469	34	4.481	40		4.475	79	81		4.481	36	4.47	275		676	0	0.0590428	2	1.45118	0.0102563	2	0.0220597	0.0433694	2		676	5.55112e-17	0.101154	2	3.3065	0.0208117	2	-0.0534255	0.0418308	2
4.541	63	4.554	40		4.547	13	50		4.553	91	4.542	220		717	0	0.163381	2	1.38553	0.327744	2	0.150507	0.124059	2		717	-1.11022e-16	0.0326296	2	3.58437	0.545379	2	-0.111992	0.11773	2
4.613	22	4.626	23		4.619	17	8		4.625	57	4.614	205		758	5.55112e-17	0.0380014	2	1.53987	0.36671	2	0.00833465	0.0840115	2		758	5.55112e-17	0.0879095	2	3.63498	0.272116	2	-0.0830101	0.00544695	2
4.685	34	4.698	33		4.691	15	20		4.698	45	4.686	284		798	-1.11022e-16	0.0442182	2	1.6115	0.341768	2	-0.0502868	0.108248	2		798	5.55112e-17	0.116604	2	3.60265	0.273088	2	-0.173025	0.124841	2
4.758	25	4.77	63		4.763	59	37		4.77	134	4.758	265		839	5.55112e-17	0.114829	2	1.8566	0.140502	2	0.186603	0.0188404	2		839	0	0.0830046	2	3.91089	0.505688	2	-0.0154328	0.0296005	2
4.83	39	4.843	23		4.835	59	37		4.842	40	4.83	248
4.902	50	4.915	30		4.908	45	16		4.915	23	4.902	331		f
4.974	25	4.987	40		4.98	61	28		4.987	54	4.975	340
5.046	26	5.059	46		5.052	30	13		5.059	15	5.047	274		Summary: arr2											Summary: arr3
5.118	40	5.132	35		5.124	99	66		5.131	90	5.119	249
5.19	10	5.204	35		5.196	66	27		5.204	104	5.191	219			ISO			Carvedilol								ISO			Carvedilol
5.262	45	5.276	43		5.269	61	63		5.276	139	5.263	305		Agonist (log M)	Mean	SEM	N	Mean	SEM	N					Agonist (log M)	Mean	SEM	N	Mean	SEM	N
5.334	57	5.349	59		5.341	22	20		5.348	78	5.335	380		-11	4.25529	1.09237	3	8.52256	2.42709	3					-11	10.0586	8.52261	3	6.74108	4.72946	3
5.406	71	5.421	31		5.413	17	47		5.42	52	5.407	520		-10	4.73874	0.653324	3	10.9408	3.18195	3					-10	10.5873	9.58562	3	10.1487	8.09635	3
5.478	27	5.493	26		5.485	50	27		5.493	49	5.479	520		-9	5.21898	2.07888	3	7.45207	2.37957	3					-9	13.468	9.73457	3	7.0714	5.03992	3
5.551	27	5.565	32		5.557	52	41		5.565	76	5.551	547		-8	6.96752	3.18374	3	12.4648	6.12025	3					-8	17.9351	4.92199	3	8.3799	5.32822	3
5.623	24	5.638	7		5.629	61	29		5.637	72	5.623	645		-7	38.1851	6.76598	3	8.63607	2.99185	3					-7	49.0445	7.47803	3	11.8148	10.4533	3
5.695	11	5.71	41		5.702	61	29		5.71	23	5.696	683		-6	68.1737	1.22812	3	6.76616	2.7648	3					-6	75.2427	3.23124	3	10.9921	8.63704	3
5.767	86	5.782	37		5.774	16	10		5.782	16	5.768	627		-5	100	0	3	11.1093	5.80799	3					-5	100	0	3	12.7948	11.804	3
5.839	7	5.855	94		5.846	42	45		5.854	98	5.84	592
5.911	56	5.927	11		5.918	35	20		5.926	50	5.912	396
5.983	24	5.999	81		5.99	53	39		5.999	47	5.984	203		g
6.055	57	6.071	37		6.062	11	18		6.071	133	6.056	149
6.127	56	6.144	38		6.135	81	44		6.143	90	6.128	102		Summary: arr2EE											Summary: arr3EE
6.199	46	6.216	4		6.207	32	29		6.215	157	6.2	10
6.271	29	6.288	27		6.279	59	29		6.288	116	6.272	44			ISO			Carvedilol								ISO			Carvedilol
6.343	74	6.36	20		6.351	70	2		6.36	193	6.344	81		Agonist (log M)	Mean	SEM	N	Mean	SEM	N					Agonist (log M)	Mean	SEM	N	Mean	SEM	N
6.416	38	6.433	9		6.423	58	33		6.432	111	6.416	72		-11	2.33914	0.837546	4	1.64481	0.532671	4					-11	3.56675	1.1714	4	2.19279	0.512769	4
6.488	38	6.505	29		6.495	27	31		6.505	21	6.489	59		-10	2.52579	0.748723	4	1.87281	0.260959	4					-10	3.03587	1.47826	4	2.41971	1.03516	4
6.56	68	6.577	23		6.568	67	83		6.577	140	6.561	61		-9	3.19642	1.21088	4	2.5804	0.423549	4					-9	4.0675	1.05357	4	1.88662	0.784422	4
6.632	27	6.65	28		6.64	35	28		6.649	47	6.633	124		-8	13.7755	2.00676	4	3.216	1.37808	4					-8	6.74255	2.77837	4	2.21722	1.05496	4
6.704	37	6.722	46		6.712	43	40		6.721	86	6.705	113		-7	52.745	2.61142	4	2.27363	0.848683	4					-7	37.0337	6.14767	4	2.50345	1.28703	4
6.776	36	6.794	25		6.784	43	40		6.794	49	6.777	89		-6	97.0553	7.12585	4	1.96131	0.595365	4					-6	77.8972	4.57449	4	1.72316	0.731313	4
6.848	96	6.866	21		6.856	37	30		6.866	75	6.849	176		-5	100.205	0.205017	4	1.95785	0.802907	4					-5	100	0	4	2.45102	1.56364	4
6.92	38	6.939	28		6.928	98	44		6.938	38	6.921	116
6.992	78	7.011	42		7.001	27	47		7.01	72	6.993	178		h
7.064	47	7.083	68		7.073	38	86		7.083	33	7.065	178
7.136	47	7.156	19		7.145	25	54		7.155	81	7.137	168		Summary: BRET1											Summary: NanoBRET
7.208	46	7.228	27		7.217	30	29		7.227	19	7.21	193
7.281	86	7.3	27		7.289	24	34		7.3	58	7.282	203			ISO			Carvedilol								ISO			Carvedilol
7.353	26	7.372	71		7.361	36	42		7.372	12	7.354	219		Agonist (log M)	Mean	SEM	N	Mean	SEM	N					Agonist (log M)	Mean	SEM	N	Mean	SEM	N
7.425	23	7.445	49		7.434	44	12		7.444	88	7.426	189		w/o	18.66	7.41351	3								-9	1.14093	0.255576	9	0.935923	0.217994	9
7.497	80	7.517	55		7.506	75	54		7.516	53	7.498	177		-8	30.49	6.42108	3								-8	1.2175	0.0810374	9	1.02645	0.120873	9
7.569	27	7.589	27		7.578	33	34		7.589	81	7.57	196		-7	59.8833	16.4263	3	25.0967	6.89583	3					-7.3	1.23749	0.217956	9	0.952702	0.118718	9
7.641	40	7.661	72		7.65	33	34		7.661	75	7.642	211		-6	115.917	31.3754	3	18.34	1.84965	3					-7	1.47599	0.279518	9	0.982357	0.136625	9
7.713	27	7.734	44		7.722	38	55		7.733	106	7.714	178		-5	146.933	42.625	3	29.6667	10.425	3					-6.5	1.62733	0.241845	9	1.07529	0.21716	9
7.785	50	7.806	20		7.795	20	7		7.805	38	7.786	147													-6	1.56335	0.192213	9	0.936184	0.109026	9
7.857	66	7.878	51		7.867	39	47		7.878	53	7.858	84													-5	1.87468	0.221539	9	1.00956	0.169514	9
7.929	61	7.951	51		7.939	29	6		7.95	35	7.93	87
8.001	28	8.023	56		8.011	47	28		8.022	53	8.003	56
8.073	41	8.095	36		8.083	28	33		8.095	35	8.075	70
8.146	71	8.167	50		8.155	28	33		8.167	72	8.147	69
8.218	42	8.24	12		8.228	18	25		8.239	87	8.219	113
8.29	53	8.312	22		8.3	42	13		8.311	12	8.291	82
8.362	37	8.384	13		8.372	45	37		8.384	133	8.363	138
8.434	53	8.457	28		8.444	15	49		8.456	149	8.435	163
8.506	53	8.529	19		8.516	67	45		8.528	90	8.507	187
8.578	69	8.601	18		8.588	27	62		8.6	59	8.579	187
8.65	109	8.673	18		8.661	110	79		8.673	39	8.651	210
8.722	27	8.746	64		8.733	99	60		8.745	152	8.724	137
8.794	29	8.818	35		8.805	59	11		8.817	197	8.796	200
8.866	38	8.89	17		8.877	58	73		8.89	230	8.868	132
8.938	10	8.962	19		8.949	30	27		8.962	134	8.94	147
9.011	38	9.035	76		9.021	30	27		9.034	222	9.012	190
9.083	14	9.107	13		9.094	6	20		9.106	163	9.084	160
9.155	14	9.179	55		9.166	44	72		9.179	210	9.156	152
9.227	16	9.252	22		9.238	44	72		9.251	221	9.228	181
9.299	47	9.324	76		9.31	53	20		9.323	280	9.3	152
9.371	37	9.396	44		9.382	38	24		9.395	322	9.372	152
9.443	6	9.468	12		9.454	16	40		9.468	330	9.444	119
9.515	54	9.541	17		9.527	18	22		9.54	293	9.517	222
9.587	37	9.613	29		9.599	49	27		9.612	340	9.589	260
9.659	42	9.685	31		9.671	52	47		9.684	364	9.661	271
9.731	48	9.758	25		9.743	35	40		9.757	334	9.733	206
9.803	22	9.83	29		9.815	22	64		9.829	235	9.805	152
9.876	21	9.902	43		9.887	112	33		9.901	393	9.877	93
9.948	30	9.974	32		9.96	38	38		9.974	277	9.949	53
10.02	34	10.047	37		10.032	14	53		10.046	280	10.021	70
10.092	55	10.119	37		10.104	14	53		10.118	235	10.093	46
10.164	22	10.191	51		10.176	56	93		10.19	276	10.165	46
10.236	48	10.263	56		10.248	62	77		10.263	289	10.238	57
10.308	35	10.336	15		10.321	64	56		10.335	362	10.31	36
10.38	66	10.408	24		10.393	12	35		10.407	488	10.382	131
10.452	35	10.48	21		10.465	23	61		10.479	673	10.454	85
10.524	40	10.553	40		10.537	55	32		10.552	664	10.526	125
10.596	45	10.625	30		10.609	58	70		10.624	787	10.598	233
10.669	17	10.697	61		10.681	90	76		10.696	834	10.67	272
10.741	44	10.769	61		10.754	91	30		10.769	994	10.742	368
10.813	31	10.842	57		10.826	139	69		10.841	928	10.814	414
10.885	41	10.914	30		10.898	129	55		10.913	1191	10.886	619
10.957	28	10.986	29		10.97	164	23		10.985	1219	10.958	784
11.029	0	11.059	29		11.042	247	60		11.058	1321	11.031	869
11.101	18	11.131	39		11.114	227	81		11.13	1335	11.103	974
11.173	68	11.203	34		11.187	233	79		11.202	1160	11.175	957
11.245	40	11.275	29		11.259	291	117		11.274	1107	11.247	1041
11.317	23	11.348	32		11.331	239	105		11.347	976	11.319	1112
11.389	14	11.42	32		11.403	360	140		11.419	880	11.391	834
11.461	41	11.492	22		11.475	360	140		11.491	856	11.463	722
11.534	42	11.564	29		11.547	503	93		11.564	551	11.535	650
11.606	44	11.637	26		11.62	577	207		11.636	208	11.607	505
11.678	33	11.709	21		11.692	519	139		11.708	197	11.679	391
11.75	47	11.781	48		11.764	487	306		11.78	192	11.752	326
11.822	31	11.854	34		11.836	328	320		11.853	251	11.824	423
11.894	31	11.926	14		11.908	264	387		11.925	380	11.896	269
11.966	48	11.998	28		11.98	190	326		11.997	310	11.968	284
12.038	27	12.07	61		12.053	92	276		12.069	296	12.04	237
12.11	63	12.143	30		12.125	173	233		12.142	411	12.112	254
12.182	69	12.215	69		12.197	94	117		12.214	177	12.184	194
12.254	154	12.287	63		12.269	43	133		12.286	206	12.256	136
12.326	153	12.36	57		12.341	43	133		12.359	324	12.328	140
12.399	115	12.432	82		12.413	15	134		12.431	329	12.4	55
12.471	189	12.504	73		12.486	5	51		12.503	206	12.472	154
12.543	189	12.576	104		12.558	5	51		12.575	257	12.545	99
12.615	326	12.649	234		12.63	27	77		12.648	271	12.617	96
12.687	391	12.721	224		12.702	72	15		12.72	106	12.689	118
12.759	450	12.793	294		12.774	61	44		12.792	164	12.761	105
12.831	426	12.865	337		12.847	71	49		12.864	174	12.833	84
12.903	365	12.938	376		12.919	67	45		12.937	195	12.905	82
12.975	272	13.01	336		12.991	77	48		13.009	183	12.977	94
13.047	193	13.082	278		13.063	27	59		13.081	171	13.049	50
13.119	182	13.155	186		13.135	37	88		13.154	131	13.121	60
13.191	146	13.227	216		13.207	85	32		13.226	131	13.193	30
13.264	109	13.299	189		13.28	78	59		13.298	90	13.266	30
13.336	116	13.371	152		13.352	19	23		13.37	168	13.338	36
13.408	100	13.444	112		13.424	19	23		13.443	72	13.41	77
13.48	81	13.516	112		13.496	27	32		13.515	44	13.482	63
13.552	31	13.588	107		13.568	51	45				13.554	33
13.624	56	13.661	85								13.626	29
13.696	21	13.733	38								13.698	26
13.768	25	13.805	57								13.77	33
13.84	16	13.877	6								13.842	8
13.912	19	13.95	76								13.914	37
13.984	46	14.022	39								13.987	12
14.056	46	14.094	25								14.059	44
14.129	43	14.166	25								14.131	45
14.201	61	14.239	20
14.273	64	14.311	41
14.345	82	14.383	27
14.417	49	14.456	45
14.489	57	14.528	18
14.561	25	14.6	44
14.633	35	14.672	24
14.705	13	14.745	44
14.777	27	14.817	36
14.849	19	14.889	25
14.921	32
[truncated: 14 more columns]

## Sheet: Fig.6
N = number of biological independent samples
a
Summary: Nb80
	ISO			Carvedilol
Agonist (log M)	Mean	SEM	N	Mean	SEM	N
-10	0.976936	0.0154716	5	1.02346	0.0498224	5
-9	0.976362	0.0325085	5	1.055	0.0205888	5
-8	1.06185	0.0595188	5	1.15796	0.0479863	5
-7	2.38746	0.475842	5	1.0922	0.0875637	5
-6	14.3589	2.17128	5	0.928765	0.0989266	4
-5	16.7329	2.66928	5	0.850322	0.0843787	5
d																e
HEK293 wt								HEK293 wt								HEK293 ΔGRK2/3/5/6								HEK293 ΔGRK2/3/5/6
Summary: R170E								Summary: F388A								Summary: R170E								Summary: F388A
	ISO			Carvedilol					ISO			Carvedilol					ISO			Carvedilol					ISO			Carvedilol
Agonist (log M)	Mean	SEM	N	Mean	SEM	N		Agonist (log M)	Mean	SEM	N	Mean	SEM	N		Agonist (log M)	Mean	SEM	N	Mean	SEM	N		Agonist (log M)	Mean	SEM	N	Mean	SEM	N
-9	1.02694	0.0388375	12	0.98405	0.0763948	9		-9	0.960381	0.0193974	12	0.98398	0.0328293	9		-9	1.04988	0.0370102	12	0.966237	0.0475405	9		-9	1.01031	0.0132031	12	1.04492	0.0203761	9
-8	1.15925	0.0353195	12	0.830412	0.0556814	9		-8	1.12494	0.0293936	12	0.96606	0.0249108	9		-8	1.16046	0.0440154	12	0.992445	0.0396485	9		-8	1.05484	0.0215413	12	1.01842	0.0343332	9
-7.5	1.26995	0.0435102	12	0.938788	0.0777129	9		-7.5	1.22392	0.0261313	12	0.950736	0.0239029	9		-7.5	1.17207	0.0248028	12	0.954171	0.0442055	9		-7.5	1.10042	0.0154881	12	1.00909	0.0190556	9
-7	1.55697	0.0632505	12	0.899131	0.0623059	9		-7	1.48412	0.0387578	12	0.994922	0.0455583	9		-7	1.29399	0.0381698	12	0.939708	0.0459492	9		-7	1.26058	0.033166	12	1.03561	0.0176438	9
-6.5	1.88787	0.140401	11	0.865609	0.0695007	9		-6.5	1.64494	0.0475155	12	1.03147	0.0248488	9		-6.5	1.41382	0.044584	12	0.95374	0.044805	9		-6.5	1.31781	0.0285139	12	1.02135	0.0153002	9
-6	2.02319	0.12414	12	0.829958	0.101734	9		-6	1.68489	0.0469835	12	0.989686	0.0154895	9		-6	1.53754	0.047983	12	0.966699	0.0291798	9		-6	1.40352	0.0342473	12	1.05931	0.00930405	9
-5	2.09361	0.113371	12	0.965854	0.088125	9		-5	1.83043	0.0637665	12	0.984957	0.0239849	9		-5	1.48153	0.0513654	12	0.930348	0.0393161	9		-5	1.45015	0.0319962	12	1.02304	0.0116239	9

## Sheet: SupFig.1
a											b
Saturation binding											Normalized receptor expression
	wt			Δarr2/3			Δsix					wt			Δarr2/3			Δsix
[3H]-DHA (nM)	Mean	SEM	N	Mean	SEM	N	Mean	SEM	N		[3H]-DHA (nM)	Mean	SEM	N	Mean	SEM	N	Mean	SEM	N
0	10.5	2.78388	3	5.66667	6.44851	3	-4.83333	11.547	3		10	100	10.7132	3	152.261	18.184	3	110.358	4.44039	3
0.15625	89	101.189	3	82.3333	106.965	3	26.3333	42.1584	3
0.3125	206	153.03	3	150.833	141.796	3	174	146.398	3
0.625	437	213.887	3	442	257.387	3	475	46.669	3
1.25	643.5	186.751	3	777.25	271.175	3	655.75	103.591	3
2.5	821.333	66.2275	3	897.667	195.643	3	781.5	87.8166	3
5	934	91.4235	3	1216.67	197.449	3	904.333	56.4498	3
10	949.333	174.208	3	1442.5	297.213	3	1048.17	73.3848	3

## Sheet: Sup.Fig.2
	β2AR						SNAP-β2AR
	ISO - β2AR			Carvedilol - β2AR			ISO - SNAP-β2AR			Carvedilol - SNAP-β2AR
Agonist (log M)	Mean	SEM	N	Mean	SEM	N	Mean	SEM	N	Mean	SEM	N
-9.1938	90.3046	1.29019	3				101.156	5.99178	3
-8.4949	89.7671	1.80653	3				96.0803	6.43821	3
-7.7959	85.5728	2.35498	3				84.177	4.56484	3
-7.0969	77.8367	1.26186	3				82.2183	4.8764	3
-6.3979	60.4917	1.50237	3				57.3588	3.95225	3
-5.699	36.6792	1.13184	3				37.1426	2.60734	3
-5	10.5753	0.431755	3				15.2668	2.14195	3
-4.301	1.91978	0.664551	3				5.91079	2.26227	3
-11.893				83.9693	3.20418	3				90.23	8.39605	3
-11.194				78.0727	6.69215	3				71.9607	9.77064	3
-10.495				51.7557	13.5586	3				56.0774	6.54969	3
-9.7959				36.6274	4.97678	3				33.409	1.83099	3
-9.0969				18.9447	3.92202	3				20.3067	2.55074	3
-8.3979				6.68742	1.53309	3				7.88507	1.58131	3
-7.699				2.04707	1.63692	3				3.98722	1.89963	3
-7				0.759591	1.14516	3				0.173601	1.15899	3

## Sheet: Sup.Fig.3
a														b
w/o PTX														PTX
	w/o			ISO (10 µM)			Carvedilol (10 µM)			EGF (100nM)					w/o			ISO (10 µM)			Carvedilol (10 µM)			EGF (100nM)
Time (min)	Mean	SEM	N	Mean	SEM	N	Mean	SEM	N	Mean	SEM	N		Time (min)	Mean	SEM	N	Mean	SEM	N	Mean	SEM	N	Mean	SEM	N
0	1	0	3	1	0	3	1	0	3					0	1	0	3	1	0	3	1	0	3
2	1	0	3	1.04728	0.0332556	3	1.02614	0.0308875	3	4.34513	0.730258	3		2	1	0	3	0.951103	0.0324959	3	0.958387	0.0290026	3	4.12217	0.928371	3
5	1	0	3	1.08493	0.0588281	3	1.0163	0.0613311	3					5	1	0	3	0.992771	0.0163387	3	1.00469	0.0365486	3
10	1	0	3	1.04065	0.0293044	3	0.960896	0.0204406	3					10	1	0	3	0.968272	0.0191771	3	0.974549	0.0155311	3
20	1	0	3	0.982761	0.0354283	3	0.943558	0.00743029	3					20	1	0	3	0.948126	0.0161351	3	0.971805	0.0140856	3

## Sheet: Sup.Fig.4
a											b											c
- PTX											+ PTX											Summary
	w/o			Carvedilol (10 µM)			ISO (10 µM)					w/o			Carvedilol (10 µM)			ISO (10 µM)					ISO			Carvedilol
Time (s)	Mean	SD	n	Mean	SD	n	Mean	SD	n		Time (s)	Mean	SD	n	Mean	SD	n	Mean	SD	n			- PTX	+ PTX		- PTX	+ PTX
15	0	0.157162	3	-0.0233333	0.287112	3	-0.116667	0.328684	3		15	3.23815e-17	0.0416333	3	-0.126667	0.0960902	3	-0.12	0.238607	3		N	2	2		2	2
30	0	0.350428	3	0.24	0.221133	3	0.02	0.216564	3		30	1.66533e-16	0.0896289	3	-0.32	0.221209	3	-0.316667	0.0493288	3		Mean	459832	458052		265691	274768
45	1.85037e-16	0.374477	3	-0.05	0.275379	3	-0.2	0.230723	3		45	0	0.287924	3	-0.176667	0.300721	3	-0.35	0.158745	3		SEM	47728	62675		28295	7731
60	2.03541e-16	0.174738	3	-0.0633333	0.255147	3	-0.143333	0.268887	3		60	2.31296e-16	0.200083	3	-0.346667	0.211266	3	-0.383333	0.182483	3
75	-2.40548e-16	0.410163	3	-0.0133333	0.228108	3	0.05	0.265581	3		75	-1.94289e-16	0.145029	3	-0.163333	0.10504	3	-0.0266667	0.0964365	3
90	2.59052e-16	0.505404	3	0.0566667	0.3245	3	0.0966667	0.0173205	3		90	-2.22045e-16	0.233524	3	-0.133333	0.171561	3	-0.0166667	0.19975	3
105	-3.33067e-16	0.733576	3	0.31	0.372872	3	0.42	0.132035	3		105	3.23815e-17	0.0585947	3	0.0666667	0.28	3	-0.02	0.257358	3
120	2.22045e-16	0.616144	3	0.15	0.471204	3	0.25	0.266521	3		120	1.34152e-16	0.0960902	3	-0.216667	0.226789	3	0.05	0.315013	3
135	2.22045e-16	0.530126	3	0.263333	0.293655	3	0.563333	0.0602771	3		135	1.38778e-16	0.109697	3	-0.25	0.291433	3	0.15	0.241109	3
150	-3.33067e-16	0.632166	3	0.213333	0.278747	3	0.386667	0.394631	3		150	0	0.19	3	-0.233333	0.37072	3	0.156667	0.211266	3
165	0	0.531131	3	0.34	0.266646	3	0.73	0.155242	3		165	1.11022e-16	0.134288	3	-0.103333	0.377227	3	0.53	0.236291	3
180	3.33067e-16	0.626285	3	0.123333	0.359073	3	0.656667	0.183576	3		180	-2.31296e-16	0.191398	3	-0.313333	0.057735	3	0.216667	0.155027	3
195	-3.33067e-16	0.704651	3	0.176667	0.333816	3	0.543333	0.219317	3		195	2.40548e-16	0.251661	3	-0.213333	0.221133	3	0.346667	0.18735	3
210	-2.59052e-16	0.57761	3	0.193333	0.373631	3	0.686667	0.10504	3		210	3.33067e-16	0.309892	3	-0.42	0.170392	3	0.286667	0.269072	3
225	-3.33067e-16	0.615819	3	0.33	0.285715	3	0.616667	0.110151	3		225	-3.33067e-16	0.480035	3	-0.23	0.195021	3	0.233333	0.317962	3
240	0	0.738173	3	0.423333	0.430155	3	0.746667	0.0351188	3		240	-3.33067e-16	0.42004	3	-0.336667	0.276225	3	0.29	0.35949	3
255	3.33067e-16	0.575529	3	0.34	0.463609	3	0.673333	0.260064	3		255	-3.33067e-16	0.588586	3	-0.34	0.181475	3	0.2	0.213854	3
270	-3.33067e-16	0.603352	3	0.61	0.598108	3	1.2	0.325167	3		270	-2.96059e-16	0.52653	3	-0.503333	0.212211	3	0.46	0.070946	3
285	-3.33067e-16	0.803513	3	0.403333	0.468722	3	0.956667	0.100167	3		285	0	0.421545	3	-0.43	0.34176	3	0.283333	0.380701	3
300	3.33067e-16	0.809341	3	0.593333	0.430155	3	1.23	0.457639	3		300	0	0.521632	3	-0.313333	0.3073	3	0.336667	0.178979	3
375	8.88178e-16	4.72634	3	54.84	0.525738	3	44.8167	3.00593	3		375	-3.25665e-15	2.93094	3	49.15	7.77059	3	36.4067	3.15356	3
390	-2.96059e-15	5.29393	3	38.01	2.54449	3	75.2667	1.3922	3		390	-4.73695e-15	2.72643	3	29.2067	5.52502	3	56.16	3.04352	3
405	0	4.69847	3	23.6667	3.87226	3	93.6767	0.141539	3		405	3.25665e-15	2.3803	3	14.3567	4.71351	3	70.12	2.09061	3
420	3.25665e-15	4.6223	3	14.58	4.5975	3	104.833	0.963967	3		420	-2.81256e-15	2.28018	3	5.83333	4.60954	3	80.8633	1.42965	3
435	0	4.24444	3	10.0033	4.61191	3	109.79	1.73231	3		435	2.66454e-15	2.5066	3	1.76	4.61798	3	87.1567	1.21803	3
450	3.25665e-15	4.05882	3	8.32	4.05593	3	110.873	2.03594	3		450	2.36848e-15	2.88653	3	0.433333	4.49001	3	90.7767	1.73943	3
465	3.25665e-15	3.77545	3	8.26667	4.05812	3	109.83	2.26385	3		465	-2.51651e-15	3.04523	3	1.2	4.45737	3	92.6933	1.86389	3
480	0	3.77694	3	9.93	3.98753	3	107.933	2.51826	3		480	3.40468e-15	3.2564	3	3.28	4.22699	3	93.56	1.86304	3
495	0	3.6577	3	12.12	3.86837	3	105.667	2.76937	3		495	3.55271e-15	3.54534	3	5.93333	3.91082	3	94.0533	1.98127	3
510	0	3.52017	3	14.7433	3.59258	3	103.28	2.86189	3		510	0	3.73153	3	9.01333	3.55115	3	93.88	1.74725	3
525	0	3.42072	3	17.7233	3.3141	3	101.457	2.81127	3		525	3.25665e-15	4.20106	3	12.48	3.14414	3	94.07	1.5064	3
540	6.66134e-15	3.40289	3	20.32	3.20222	3	99.8767	2.73646	3		540	0	4.33308	3	15.79	3.09647	3	94.3833	1.62069	3
555	-5.92119e-16	3.10569	3	23.3467	2.88306	3	98.8167	2.72298	3		555	-3.55271e-15	4.86138	3	19.2133	2.6446	3	95.1433	1.52	3
570	-3.10862e-15	3.25319	3	26.2933	3.0259	3	98.5033	2.59	3		570	0	4.93352	3	22.4633	2.57849	3	95.7467	1.04173	3
585	2.22045e-15	3.00161	3	29.2233	2.80272	3	98.35	2.76789	3		585	3.25665e-15	5.28913	3	25.41	2.3513	3	96.3467	1.07782	3
600	0	3.1802	3	32.31	2.43846	3	98.8233	2.64436	3		600	3.55271e-15	5.45346	3	28.68	1.95771	3	97.35	1.00012	3
615	3.25665e-15	3.15292	3	35.2933	2.19721	3	99.2533	2.75424	3		615	3.25665e-15	5.94813	3	31.2	1.87855	3	98.06	1.01165	3
630	-3.40468e-15	3.20266	3	38.12	2.26694	3	100.207	2.66658	3		630	0	5.87168	3	34.24	1.72888	3	99.2767	0.655057	3
645	0	3.08436	3	40.5467	1.88537	3	101.133	2.71414	3		645	-3.25665e-15	6.00209	3	36.78	1.76234	3	100.553	0.565597	3
660	0	3.11597	3	43.1767	1.54675	3	102.413	2.77821	3		660	0	5.95091	3	39.3067	1.59654	3	101.45	0.338083	3
675	3.40468e-15	3.09143	3	45.9867	1.2766	3	103.827	2.76404	3		675	3.25665e-15	6.0602	3	41.8233	1.52671	3	102.46	0.422177	3
690	-3.25665e-15	2.8123	3	48.33	1.30408	3	104.907	2.70204	3		690	3.25665e-15	5.99003	3	44.17	1.54733	3	103.667	0.373631	3
705	0	2.55231	3	50.7833	0.940071	3	106.4	2.84079	3		705	3.25665e-15	5.84014	3	46.3333	1.6919	3	104.657	0.3995	3
720	-3.40468e-15	2.77885	3	53.1433	0.433128	3	107.597	2.74267	3		720	0	5.42559	3	48.42	1.7808	3	105.733	0.495177	3
735	-3.25665e-15	2.70713	3	55.3167	0.489524	3	108.887	2.84004	3		735	0	5.32365	3	50.5367	1.88702	3	106.843	0.507379	3
750	3.25665e-15	2.47179	3	57.54	0.332014	3	109.83	2.92189	3		750	3.25665e-15	5.14803	3	52.7467	1.78211	3	107.783	0.350048	3
765	0	2.14722	3	59.3733	0.166533	3	110.983	2.80233	3		765	0	4.96211	3	54.66	1.73554	3	108.637	0.475009	3
780	3.25665e-15	1.89162	3	61.3233	0.0650641	3	112.29	2.82164	3		780	3.25665e-15	4.8842	3	56.84	1.84245	3	109.46	0.366924	3
795	-3.40468e-15	1.85909	3	63.53	0.155671	3	113.703	2.92005	3		795	0	4.54003	3	58.7433	1.79277	3	110.523	0.521664	3
810	-3.40468e-15	1.85041	3	65.3167	0.208407	3	114.723	2.92723	3		810	0	4.43121	3	60.7267	1.74196	3	111.277	0.632561	3
825	3.70074e-16	1.26012	3	67.08	0.377227	3	115.363	3.04633	3		825	2.36848e-15	4.36642	3	62.5233	1.79115	3	112.03	0.489932	3
840	-6.66134e-16	0.831044	3	68.62	0.470354	3	116.507	3.00309	3		840	0	4.22354	3	64.3267	1.82517	3	113.023	0.482942	3
855	-1.33227e-15	0.936287	3	70.36	0.841566	3	117.267	3.14301	3		855	1.4803e-15	4.27375	3	66.2167	1.60346	3	113.873	0.550121	3
870	1.03621e-15	0.739279	3	71.5933	0.792233	3	117.91	3.22215	3		870	0	4.19837	3	68.0233	1.90962	3	114.627	0.732143	3
885	1.66533e-15	0.876147	3	73.0267	0.940709	3	118.66	3.25792	3		885	-2.07242e-15	3.99511	3	69.6467	1.70942	3	115.307	0.440038	3
900	3.70074e-16	0.80575	3	74.2933	1.01725	3	119.2	3.57774	3		900	2.66454e-15	4.00541	3	71.1533	1.86232	3	115.573	0.553203	3
915	3.33067e-16	0.771168	3	75.62	1.02093	3	120.213	3.40289	3		915	3.55271e-15	4.0245	3	72.71	1.79781	3	116.493	0.516172	3
930	-4.07082e-16	0.482217	3	76.77	1.37413	3	120.583	3.48753	3		930	2.66454e-15	3.8936	3	74.1967	1.6312	3	116.943	0.623886	3
945	3.70074e-16	0.605833	3	77.6967	1.41184	3	121.083	3.59444	3		945	2.36848e-15	3.88136	3	75.8267	1.60963	3	117.757	0.585918	3
960	-1.4803e-16	0.537804	3	78.7833	1.39989	3	121.637	3.58319	3		960	3.25665e-15	3.73872	3	77.0833	1.54085	3	118.07	0.635321	3
975	3.33067e-16	0.735006	3	79.65	1.57957	3	122.14	3.71254	3		975	-3.55271e-15	3.97223	3	78.4867	1.50839	3	118.647	0.607975	3
990	-7.77156e-16	0.505206	3	80.5967	1.54787	3	122.683	3.70937	3		990	-3.55271e-15	3.79487	3	79.5733	1.3946	3	119.007	0.741979	3
1005	0	0.568008	3	81.2833	1.63586	3	122.947	3.68039	3		1005	0	3.80505	3	80.9367	1.4405	3	119.543	0.759627	3
1020	-7.40149e-17	0.606548	3	82.19	1.55792	3	123.4	3.74961	3		1020	0	3.89358	3	81.81	1.32525	3	119.973	0.670099	3
1035	0	0.855102	3	83.0733	1.875	3	123.973	3.77243	3		1035	0	3.88165	3	83.2433	1.13094	3	120.67	0.697639	3
1050	3.33067e-16	0.84788	3	83.6633	1.97698	3	124.09	3.84548	3		1050	-3.25665e-15	3.94362	3	83.8	1.23844	3	120.773	0.690217	3
1065	0	0.702163	3	84.0933	1.91145	3	124.26	3.99575	3		1065	-3.55271e-15	3.98082	3	84.6433	1.23454	3	120.767	0.852897	3
1080	1.33227e-15	0.872143	3	84.85	1.95185	3	124.6	3.95361	3		1080	3.25665e-15	4.07316	3	85.3233	1.42465	3	120.947	0.868504	3
1095	0	0.814064	3	85.3733	2.0353	3	124.81	3.86177	3		1095	0	3.99395	3	86.0933	1.34005	3	121.513	0.712203	3
1110	1.70234e-15	0.914895	3	85.8833	2.18253	3	124.97	3.92826	3		1110	-3.55271e-15	4.05397	3	86.84	1.49687	3	121.54	0.814269	3
1125	0	0.816272	3	86.64	2.16432	3	125.44	3.82177	3		1125	2.36848e-15	4.08632	3	87.22	1.63194	3	121.737	0.965039	3
1140	1.33227e-15	1.22398	3	86.7867	2.28217	3	125.497	3.95368	3		1140	-1.77636e-15	3.91082	3	87.8	1.88336	3	121.92	0.953432	3
1155	1.9984e-15	1.49721	3	87.4467	2.22695	3	125.9	3.78167	3		1155	0	3.77099	3	88.6467	1.83198	3	122.31	1.05228	3
1170	0	1.41269	3	87.8733	2.37877	3	125.983	3.8068	3		1170	-3.55271e-15	3.89027	3	89.1633	2.09807	3	122.29	1.17001	3
1185	1.03621e-15	1.51414	3	88.12	2.57405	3	126.413	3.84689	3		1185	2.36848e-15	4.01413	3	89.8033	2.13226	3	122.847	1.14582	3
1200	-1.03621e-15	1.63439	3	88.6267	2.52358	3	126.717	3.94118	3		1200	2.36848e-15	3.93002	3	90.11	2.35445	3	122.947	1.09014	3
1215	0	1.60253	3	89.2033	2.75975	3	126.953	3.87897	3		1215	-2.07242e-15	3.90867	3	90.4	2.5697	3	122.933	1.23089	3
1230	-2.36848e-15	1.67285	3	89.49	2.54806	3	126.917	3.87888	3		1230	-2.36848e-15	3.92357	3	90.7867	2.53997	3	123.163	1.16529	3
1245	-2.29446e-15	1.5232	3	90.1067	2.48922	3	127.833	3.85265	3		1245	-2.07242e-15	3.93051	3	91.1267	2.59546	3	123.8	1.19739	3
1260	2.36848e-15	1.75078	3	90.66	2.23755	3	128.233	4.08433	3		1260	-3.25665e-15	3.90513	3	91.8033	2.5375	3	124.283	1.43063	3
1275	0	1.80358	3	90.91	2.26918	3	128.583	3.88106	3		1275	3.25665e-15	4.04018	3	91.7667	2.60536	3	124.447	1.33839	3
1290	-1.33227e-15	1.50587	3	91.0433	2.34207	3	128.563	3.77827	3		1290	-2.07242e-15	4.05219	3	91.98	2.94009	3	124.317	1.39808	3
1305	2.29446e-15	1.46155	3	91.3433	2.44103	3	128.277	3.89195	3		1305	0	4.08709	3	92.13	3.06599	3	124.12	1.26811	3
1320	0	1.64426	3	91.8467	2.4318	3	128.64	3.96197	3		1320	-2.07242e-15	4.29481	3	92.36	2.92507	3	124.287	1.41005	3
1335	2.29446e-15	1.56107	3	91.6833	2.21505	3	129.003	3.9673	3		1335	-2.07242e-15	4.24667	3	92.4233	3.1553	3	124.65	1.41076	3
1350	-2.29446e-15	1.54085	3	92.0133	2.08041	3	129.11	3.96311	3		1350	-2.07242e-15	4.28222	3	92.45	3.12001	3	124.643	1.29572	3
1365	-2.29446e-15	1.593	3	92.57	2.13327	3	129.29	3.97588	3		1365	0	4.33934	3	92.6133	3.04572	3	124.703	1.44116	3
1380	0	1.34748	3	92.9667	1.93066	3	129.597	3.96108	3		1380	2.36848e-15	4.35803	3	92.6767	3.16304	3	124.797	1.57344	3
1395	-2.29446e-15	1.7542	3	93.0867	1.9137	3	129.447	3.9653	3		1395	1.77636e-15	4.31162	3	92.7967	3.08122	3	124.78	1.59638	3
1410	0	1.66316	3	93.0967	2.12531	3	129.487	3.91528	3		1410	-2.36848e-15	4.42069	3	92.8667	3.29426	3	124.723	1.73424	3
1425	2.14643e-15	1.76046	3	93.5767	2.03963	3	130.087	3.88043	3		1425	2.36848e-15	4.18772	3	93.2	3.43408	3	125.12	1.69246	3
1440	-2.36848e-15	1.79143	3	94	2.09151	3	130.117	4.07982	3		1440	-2.07242e-15	4.05009	3	93.08	3.34488	3	125.207	1.60126	3
1455	-1.9984e-15	1.58481	3	94.19	2.19933	3	130.237	3.93818	3		1455	0	4.13182	3	92.8533	3.39543	3	124.933	1.62026	3
1470	2.14643e-15	1.70004	3	94.5733	2.04417	3	130.5	3.96346	3		1470	5.92119e-16	4.08508	3	92.7233	3.44515	3	124.963	1.86296	3
1485	0	1.71009	3	94.6467	2.01339	3	130.813	3.99005	3		1485	-2.07242e-15	4.20486	3	92.6833	3.3816	3	125.193	1.6749	3
1500	2.22045e-15	1.92578	3	94.95	1.87321	3	130.877	4.03546	3		1500	2.07242e-15	4.08	3	92.7933	3.45024	3	125.187	1.76077	3
1515	-2.36848e-15	1.81067	3	95.23	1.88107	3	131.22	4.05247	3		1515	0	4.10015	3	92.9	3.33906	3	125.4	1.75605	3
1530	-1.92439e-15	2.04671	3	95.5633	1.64329	3	131.253	4.00711	3		1530	0	4.09189	3	92.9767	3.26185	3	125.497	1.88686	3
1545	-2.36848e-15	1.91599	3	95.7333	1.72427	3	131.323	4.11591	3		1545	-2.07242e-15	4.13494	3	92.95	3.19569	3	125.607	1.89173	3
1560	-2.29446e-15	1.90264	3	96.0633	1.75682	3	131.48	3.89338	3		1560	0	4.03387	3	92.83	3.37004	3	125.513	1.96648	3
1575	0	2.12205	3	95.9533	1.76228	3	131.457	3.98141	3		1575	-2.36848e-15	4.19119	3	92.77	3.39012	3	125.373	1.80533	3
1590	2.36848e-15	1.77091	3	96.27	1.79673	3	131.78	3.76772	3		1590	0	4.09545	3	92.8033	3.16898	3	125.29	1.82008	3
1605	0	1.89198	3	96.4133	1.52834	3	131.497	4.09786	3		1605	0	4.10269	3	92.7533	3.40515	3	125.317	1.65065	3
1620	2.36848e-15	2.08869	3	96.66	1.59679	3	132.023	3.96212	3		1620	-2.36848e-15	4.09344	3	92.9233	3.24695	3	125.813	1.66009	3
1635	-1.92439e-15	2.13711	3	96.71	1.61463	3	132.157	4.13727	3		1635	0	4.29829	3	93.0967	3.23676	3	125.82	1.90659	3
1650	2.36848e-15	2.08888	3	96.8267	1.67144	3	132.16	4.05236	3		1650	0	4.27016	3	93.2933	3.45048	3	126.053	1.84912	3
1665	2.96059e-16	1.85259	3	97.03	1.53219	3	132.333	4.01791	3		1665	2.36848e-15	4.32643	3	93.5233	3.27735	3	126.21	1.90056	3
1680	2.22045e-15	1.93769	3	97.2533	1.59516	3	132.097	3.88309	3		1680	-2.07242e-15	4.14804	3	93.7	3.34104	3	125.863	2.15063	3
1695	2.36848e-15	1.98636	3	97.5533	1.555	3	132.263	4.06981	3		1695	-2.36848e-15	4.17336	3	93.3567	3.19189	3	125.837	2.14796	3
1710	3.40468e-15	1.92858	3	97.45	1.47886	3	132.327	3.89216	3		1710	-2.07242e-15	3.98178	3	93.59	3.32732	3	126.247	1.9365	3
1725	-2.07242e-15	1.93055	3	97.77	1.52844	3	132.553	3.92138	3		1725	-2.07242e-15	4.2642	3	93.8367	3.507	3	126.033	1.96723	3
1740	-3.40468e-15	2.01257	3	97.7167	1.2752	3	132.29	4.03612	3		1740	-2.36848e-15	3.95493	3	93.67	3.445	3	126.03	2.05013	3
1755	3.40468e-15	2.06486	3	97.9233	1.50164	3	132.683	3.97485	3		1755	2.36848e-15	3.95867	3	93.9233	3.504	3	126.317	2.20436	3
1770	0	1.84659	3	98.0667	1.29005	3	132.343	3.85801	3		1770	0	3.96501	3	93.9367	3.33536	3	126.097	1.94104	3
1785	3.40468e-15	1.9459	3	98.19	1.15691	3	132.4	4.04872	3		1785	-2.36848e-15	4.00565	3	94.1767	3.50651	3	126.34	1.95413	3
1800	3.25665e-15	1.79004	3	98.3567	1.35503	3	132.507	4.24297	3		1800	0	4.06656	3	94.3967	3.54661	3	126.34	2.09215	3
1815	-1.33227e-15	1.60581	3	98.1367	1.27818	3	132.34	4.18132	3		1815	2.07242e-15	3.88348	3	94.33	3.41036	3	126.43	2.09975	3
1830	2.07242e-15	1.59632	3	98.4233	1.04314	3	132.557	4.07545	3		1830	-2.36848e-15	4.00871	3	94.37	3.59027	3	126.623	2.17709	3
1845	2.96059e-16	1.73439	3	98.43	1.31412	3	132.57	4.2029	3		1845	2.36848e-15	3.9988	3	94.64	3.56107	3	126.727	2.21827	3
1860	2.36848e-15	1.81605	3	98.63	1.32666	3	132.673	4.04752	3		1860	-2.36848e-15	4.09744	3	94.8033	3.72681	3	126.817	2.14365	3
1875	-2.07242e-15	1.8227	3	98.7367	1.32217	3	132.717	4.08069	3		1875	-2.36848e-15	3.9689	3	94.8133	3.68916	3	126.76	2.16484	3
1890	-3.40468e-15	1.76959	3	98.7833	1.21528	3	132.697	4.15271	3		1890	2.36848e-15	3.79666	3	94.89	3.53135	3	126.943	2.31951	3
1905	2.07242e-15	1.75745	3	98.9033	1.27947	3	132.72	4.1241	3		1905	0	3.74941	3	95.15	4.04835	3	126.9	2.29266	3
1920	2.96059e-16	1.6312	3	98.9	1.45626	3	132.673	4.03448	3		1920	-2.36848e-15	3.99295	3	95.3033	3.96307	3	126.997	2.35606	3
1935	-2.29446e-15	1.65053	3	99.07	1.43744	3	132.48	4.14505	3		1935	0	4.0795	3	95.4167	3.90697	3	127.187	2.1779	3
1950	2.29446e-15	1.5512	3	99.2467	1.27577	3	132.7	4.14334	3		1950	2.36848e-15	4.05739	3	95.6167	3.86994	3	127.14	2.39435	3
1965	1.92439e-15	1.59343	3	99.36	1.42591	3	132.587	4.15051	3		1965	0	3.86315	3	95.71	4.00401	3	127.213	2.395	3
1980	-4.44089e-16	1.67045	3	99.51	1.46092	3	132.4	4.19308	3		1980	2.36848e-15	3.91755	3	95.7367	4.22998	3	127.133	2.51858	3
1995	2.36848e-15	1.45456	3	99.5467	1.47	3	132.71	4.1734	3		1995	0	3.86761	3	96.1067	4.16541	3	127.277	2.49524	3
2010	1.03621e-15	1.46347	3	99.7067	1.4353	3	132.74	4.04829	3		2010	0	3.91846	3	96.12	4.22128	3	127.267	2.58148	3
2025	1.25825e-15	1.53262	3	99.7533	1.51494	3	132.773	4.11692	3		2025	-2.22045e-15	3.68045	3	96.4067	4.50418	3	127.273	2.55654	3
2040	-1.33227e-15	1.32515	3	100.007	1.65941	3	132.62	4.12629	3		2040	-2.22045e-15	3.68655	3	96.5533	4.48621	3	127.437	2.5057	3
2055	1.03621e-15	1.34897	3	99.93	1.48062	3	132.573	4.09959	3		2055	0	3.74357	3	96.7267	4.51015	3	127.613	2.48126	3
2070	1.9984e-15	1.55773	3	100.36	1.5054	3	132.593	4.20203	3		2070	-2.36848e-15	3.60558	3	96.8867	4.63397	3	127.34	2.49652	3
2085	-1.9984e-15	1.4155	3	100.327	1.44684	3	132.823	3.98752	3		2085	2.22045e-15	3.50192	3	97.1	4.83907	3	127.523	2.48396	3
2100	-1.33227e-15	1.3522	3	100.59	1.68334	3	132.677	4.03128	3		2100	0	3.60509	3	97.4333	4.81726	3	127.647	2.70844	3
2115	-2.36848e-15	1.45487	3	100.593	1.63851	3	132.803	3.96168	3		2115	-2.36848e-15	3.55867	3	97.67	4.89085	3	127.737	2.80472	3
2130	-2.66454e-15	1.24585	3	100.777	1.42149	3	132.603	4.02955	3		2130	2.36848e-15	3.36557	3	97.72	4.93723	3	127.64	2.74125	3
2145	2.36848e-15	1.20674	3	100.883	1.55004	3	132.697	3.95672	3		2145	2.22045e-15	3.51201	3	98.0667	4.94258	3	127.883	2.55973	3
2160	1.9984e-15	1.21327	3	101.187	1.68677	3	132.853	3.86121	3		2160	0	3.36642	3	97.8767	4.92066	3	127.803	2.6604	3
2175	2.59052e-15	1.59127	3	101.093	1.64272	3	132.917	4.01568	3		2175	2.22045e-15	3.36545	3	98.27	5.16905	3	128.213	2.74821	3
2190	-2.73855e-15	1.20964	3	101.337	1.40158	3	132.853	3.97388	3		2190	0	3.2504	3	98.2133	5.1823	3	127.987	2.69841	3
2205	-2.59052e-15	1.40905	3	101.503	1.40082	3	132.793	3.8771	3		2205	2.36848e-15	3.22215	3	98.5833	5.24286	3	128.29	2.6279	3
2220	2.36848e-15	1.28889	3	101.547	1.36635	3	132.987	3.90933	3		2220	-2.36848e-15	3.36846	3	98.4733	5.4024	3	128.133	2.87896	3
2235	2.22045e-16	1.24527	3	101.693	1.56928	3	132.96	3.84899	3		2235	0	3.15913	3	98.6433	5.12264	3	128.27	2.8003	3
2250	3.70074e-16	1.47807	3	101.7	1.3061	3	132.86	3.92978	3		2250	2.36848e-15	3.05002	3	98.9267	5.18524	3	128.373	2.55768	3
2265	1.62833e-15	1.24536	3	102.24	1.53004	3	133.167	3.96851	3		2265	2.07242e-15	3.08065	3	99.1233	5.08744	3	128.27	2.66286	3
2280	-2.14643e-15	1.09299	3	102.383	1.57858	3	133.29	3.85715	3		2280	0	2.96324	3	99	5.09729	3	128.23	2.76282	3
2295	0	1.33135	3	102.467	1.44282	3	133.403	3.84449	3		2295	-2.36848e-15	3.05523	3	99.13	5.26832	3	128.287	3.03042	3
2310	0	1.36011	3	102.55	1.34659	3	133.26	3.91698	3		2310	0	2.96081	3	99.43	5.24358	3	128.39	2.89031	3
2325	0	1.42674	3	102.433	1.205	3	133.09	3.85606	3		2325	1.92439e-15	2.93929	3	99.5833	5.13718	3	128.497	2.94664	3
2340	-2.07242e-15	1.385	3	102.963	1.19954	3	133.363	3.73245	3		2340	0	2.8	3	99.6633	4.9787	3	128.317	3.0788	3
2355	1.62833e-15	1.52834	3	103.177	1.06925	3	133.403	3.98806	3		2355	-2.22045e-15	2.77525	3	99.7867	5.04292	3	128.473	2.94685	3
2370	-2.36848e-15	1.27084	3	103.263	0.95687	3	133.327	3.94362	3		2370	2.22045e-15	2.85015	3	100.137	5.11446	3	128.667	2.93392	3
2385	-1.9984e-15	1.66212	3	103.377	1.05339	3	133.2	3.99568	3		2385	0	2.59917	3	100.197	5.18739	3	128.64	3.0361	3
2400	3.70074e-16	1.53189	3	103.64	0.85	3	133.237	4.05034	3		2400	1.92439e-15	2.81379	3	100.17	5.10271	3	128.697	2.97141	3
2415	-1.9984e-15	1.41143	3	103.813	0.832887	3	133.407	3.93051	3		2415	0	2.59052	3	100.47	5.09473	3	128.853	2.68411	3
2430	0	1.75137	3	103.877	0.780021	3	133.237	4.04656	3		2430	2.36848e-15	2.51596	3	100.37	5.04728	3	128.72	2.88923	3
2445	-2.36848e-15	1.79951	3	104.04	0.756593	3	133.253	3.82979	3		2445	-2.36848e-15	2.41715	3	100.547	5.26997	3	128.873	2.97914	3
2460	-1.9984e-15	1.70439	3	104.15	0.77242	3	133.56	3.80881	3		2460	0	2.34853	3	100.717	5.22667	3	128.887	2.99235	3
2475	-1.77636e-15	1.99773	3	104.537	0.862786	3	133.767	3.69257	3		2475	-2.36848e-15	2.4364	3	100.98	5.11368	3	129.41	2.85393	3
2490	-1.9984e-15	1.75378	3	104.593	0.651997	3	133.667	3.74043	3		2490	-2.07242e-15	2.30656	3	101.21	5.17699	3	129.28	2.77136	3
2505	2.36848e-15	1.72291	3	104.813	0.637364	3	133.513	3.90683	3		2505	-1.92439e-15	2.44533	3	101.357	5.11078	3	129.363	2.90367	3
2520	-3.70074e-16	1.59085	3	104.847	0.470567	3	133.44	3.89519	3		2520	-2.07242e-15	2.36054	3	101.37	5.02129	3	129.313	2.90666	3
2535	-1.92439e-15	1.88227	3	104.93	0.378726	3	133.4	3.92951	3		2535	-2.36848e-15	2.45887	3	101.483	5.24827	3	129.277	2.85983	3
2550	-2.36848e-15	1.83255	3	105.04	0.174738	3	133.483	3.92897	3		2550	0	2.43573	3	101.367	5.07205	3	129.43	2.94267	3
2565	1.92439e-15	1.84993	3	105.07	0.285015	3	133.457	3.92138	3		2565	2.07242e-15	2.53133	3	101.523	5.25981	3	129.29	3.03421	3
2580	1.70234e-15	1.73765	3	105.247	0.173494	3	133.423	3.9173	3		2580	-2.22045e-15	2.755	3	101.65	5.1587	3	129.267	3.16759	3
2595	-2.36848e-15	1.82226	3	105.223	0.131149	3	133.247	3.93706	3		2595	2.36848e-15	2.66714	3	101.863	5.24001	3	129.35	3.06838	3
2610	0	1.76307	3	105.6	0.23516	3	133.337	3.74702	3		2610	0	2.56533	3	101.777	5.31649	3	129.277	3.05863	3
2625	2.66454e-15	1.92056	3	105.64	0.170392	3	133.737	3.70679	3		2625	-2.07242e-15	2.52955	3	101.65	5.2463	3	129.217	2.997	3
2640	-5.92119e-16	1.78874	3	105.913	0.120968	3	133.683	3.95224	3		2640	0	2.55584	3	101.763	5.30645	3	129.393	3.12941	3
2655	5.92119e-16	1.64101	3	105.64	0.322335	3	133.147	3.90047	3		2655	-2.07242e-15	2.63155	3	101.867	5.36844	3	129.29	3.30061	3
2670	2.29446e-15	1.67381	3	105.887	0.225167	3	133.337	3.58339	3		2670	2.36848e-15	2.5057	3	102.103	5.31649	3	129.433	3.19581	3
2685	-1.25825e-15	1.68743	3	105.853	0.405257	3	133.357	3.62559	3		2685	0	2.5467	3	102.273	5.53875	3	129.46	3.23254	3
2700	2.66454e-15	1.74153	3	106.133	0.19218	3	133.343	3.70973	3		2700	-2.36848e-15	2.49648	3	102.067	5.51676	3	129.35	3.25887	3
2715	0	1.76706	3	106.323	0.38397	3	133.643	3.54544	3		2715	-2.22045e-15	2.42282	3	102.17	5.52508	3	129.38	3.14605	3
2730	2.36848e-15	1.75386	3	106.417	0.52144	3	133.84	3.30493	3		2730	2.36848e-15	2.33582	3	102.443	5.30928	3	129.703	3.34921	3
2745	-5.92119e-16	1.66745	3	106.34	0.407799	3	133.57	3.53255	3		2745	-2.22045e-15	2.33498	3	102.353	5.32988	3	129.45	3.31316	3
2760	2.07242e-15	1.61401	3	106.713	0.382797	3	133.57	3.49154	3		2760	-2.36848e-15	2.2646	3	102.187	5.53192	3	129.427	3.49923	3
2775	5.92119e-16	1.5273	3	106.683	0.486038	3	133.663	3.64429	3		2775	-2.22045e-15	2.25906	3	102.52	5.30216	3	129.407	3.23862	3
2790	-3.70074e-16	1.59009	3	106.863	0.445571	3	133.563	3.47716	3		2790	2.96059e-16	2.29223	3	102.587	5.37485	3	129.487	3.28263	3
2805	6.66134e-16	1.73934	3	106.86	0.723809	3	133.667	3.45934	3		2805	0	2.19984	3	102.597	5.44897	3	129.43	3.2977	3
2820	-1.9984e-15	1.70124	3	106.903	0.668356	3	133.643	3.45336	3		2820	2.36848e-15	2.29012	3	102.587	5.37469	3	129.49	3.29585	3
2835	-1.03621e-15	1.25005	3	106.86	0.51984	3	133.48	3.35627	3		2835	0	2.28007	3	102.63	5.21779	3	129.387	3.54348	3
2850	1.9984e-15	1.44808	3	106.803	0.72473	3	133.423	3.39594	3		2850	2.22045e-15	2.34926	3	102.803	5.5229	3	129.363	3.4076	3
2865	1.33227e-15	1.15483	3	106.983	0.676782	3	133.483	3.58566	3		2865	-7.40149e-16	2.30417	3	102.793	5.4076	3	129.257	3.3643	3
2880	-1.33227e-15	1.13245	3	107.067	0.765005	3	133.563	3.47544	3		2880	2.07242e-15	2.21618	3	102.667	5.45112	3	129.243	3.58744	3
2895	-3.70074e-16	1.19302	3	107.29	0.850823	3	133.667	3.54752	3		2895	2.96059e-16	2.0573	3	102.58	5.38555	3	129	3.55754	3
2910	-1.03621e-15	1.06785	3	107.07	0.97	3	133.48	3.66496	3		2910	2.66454e-15	2.2665	3	102.663	5.59282	3	129.073	3.33589	3
2925	1.33227e-15	1.08056	3	107.347	1.06275	3	133.54	3.51236	3		2925	0	2.28114	3	102.857	5.44662	3	129.1	3.49146	3
2940	-6.66134e-16	1.08629	3	107.2	1.12616	3	133.423	3.38013	3		2940	-2.07242e-15	2.20214	3	102.837	5.57803	3	129.057	3.44372	3
2955	2.96059e-16	1.26639	3	107.403	1.09089	3	133.553	3.54132	3		2955	-2.36848e-15	2.18733	3	103.03	5.52077	3	129.217	3.57974	3
2970	1.25825e-15	1.31956	3	107.54	1.35149	3	133.567	3.52668	3		2970	-2.22045e-15	2.1002	3	102.753	5.53531	3	129.093	3.38284	3
2985	-2.96059e-16	1.30495	3	107.44	1.37808	3	133.333	3.54776	3		2985	-2.22045e-15	2.55627	3	103.113	5.52376	3	128.82	3.3763	3
3000	2.36848e-15	1.21698	3	107.56	1.42388	3	133.513	3.52196	3		3000	4.44089e-16	2.32631	3	103.197	5.33579	3	129.103	3.36916	3
3015	1.03621e-15	1.11447	3	107.693	1.44462	3	133.58	3.42777	3		3015	-2.36848e-15	2.38548	3	102.897	5.36118	3	128.833	3.43551	3
3030	-2.66454e-15	1.19739	3	107.743	1.44634	3	133.57	3.38335	3		3030	-2.96059e-16	2.44841	3	103.113	5.33181	3	128.973	3.25211	3
3045	2.36848e-15	1.43263	3	107.877	1.64411	3	133.667	3.43441	3		3045	2.36848e-15	2.28747	3	102.983	5.17803	3	128.883	3.29023	3
3060	0	1.33315	3	108.007	1.51596	3	133.77	3.4194	3		3060	-2.07242e-15	2.42539	3	103.123	5.48424	3	128.777	3.46304	3
3075	2.36848e-15	1.55597	3	108.283	1.81373	3	134.003	3.50369	3		3075	-7.40149e-16	2.34085	3	103.24	5.21092	3	128.767	3.28503	3
3090	6.66134e-16	1.32284	3	108.043	1.97318	3	133.62	3.41589	3		3090	2.07242e-15	2.31044	3	103.28	5.17088	3	128.82	3.53308	3
3105	2.66454e-15	1.31036	3	108.073	1.92876	3	133.53	3.4693	3		3105	-2.96059e-16	2.39307	3	103.11	5.24754	3	128.553	3.49573	3
3120	-3.70074e-16	1.37982	3	107.94	1.73312	3	133.66	3.42422	3		3120	-1.92439e-15	2.29579	3	103.357	4.95469	3	128.643	3.53968	3
3135	1.70234e-15	1.29075	3	107.97	1.743	3	133.687	3.30165	3		3135	-2.36848e-15	2.30131	3	103.303	5.22337	3	128.787	3.60217	3
3150	-1.70234e-15	1.23294	3	108.037	1.88511	3	133.693	3.48682	3		3150	2.36848e-15	2.28747	3	103.407	5.22771	3	128.673	3.52846	3
3165	1.62833e-15	1.19528	3	107.97	1.67431	3	133.163	3.46947	3		3165	-4.44089e-16	2.3842	3	103.353	5.22676	3	128.507	3.64985	3
3180	-1.9984e-15	1.37733	3	108.07	2.05624	3	133.48	3.50879	3		3180	0	2.32579	3	103.363	4.9787	3	128.697	3.67383	3
3195	2.96059e-16	1.4353	3	108.187	2.13149	3	133.49	3.50428	3		3195	0	2.29867	3	103.477	5.18777	3	128.737	3.53776	3
3210	0	1.17205	3	108.113	2.11486	3	133.53	3.40084	3		3210	-1.92439e-15	2.1823	3	103.253	5.02003	3	128.583	3.58833	3
3225	3.70074e-16	1.35724	3	108.197	2.07126	3	133.427	3.4633	3		3225	2.22045e-15	2.0288	3	103.247	4.77281	3	128.583	3.61243	3
3240	2.36848e-15	1.23208	3	108.403	2.22435	3	133.653	3.18002	3		3240	-2.07242e-15	2.35509	3	103.503	4.89167	3	128.557	3.70238	3
3255	2.29446e-15	1.29063	3	108.447	1.98245	3	133.027	3.41633	3		3255	0	2.39067	3	103.477	5.13858	3	128.46	3.57933	3
3270	-1.62833e-15	1.11357	3	108.457	2.40801	3	133.4	3.32482	3		3270	-2.81256e-15	2.36509	3	103.417	5.03645	3	128.49	3.63232	3
3285	-3.33067e-15	1.31264	3	108.447	2.20922	3	133.267	3.4352	3		3285	2.07242e-15	2.40069	3	103.533	4.92204	3	128.453	3.6872	3
3300	3.70074e-16	1.24254	3	108.143	2.48719	3	132.78	3.34528	3		3300	2.07242e-15	2.46606	3	103.617	4.81759	3	128.157	3.83144	3
3315	2.66454e-15	1.24102	3	108.223	2.45076	3	133.033	3.34933	3		3315	0	2.3058	3	103.667	4.78017	3	128.523	3.70603	3
3330	-2.29446e-15	1.33781	3	108.34	2.40284	3	132.953	3.32826	3		3330	7.40149e-16	2.38403	3	103.647	4.70024	3	128.333	3.62481	3
3345	-2.29446e-15	1.36075	3	108.197	2.64625	3	132.9	3.3193	3		3345	0	2.44154	3	103.39	4.65359	3	128.143	3.65711	3
3360	-6.66134e-16	1.56368	3	108.39	2.75614	3	132.86	3.16927	3		3360	2.51651e-15	2.51042	3	103.437	4.51628	3	128.223	3.64547	3
3375	4.959e-15	1.41182	3	108.537	2.71242	3	132.88	3.11066	3		3375	0	2.31104	3	103.447	4.55735	3	128.183	3.71948	3
3390	-3.25665e-15	1.3509	3	108.45	2.65513	3	132.91	3.53135	3		3390	1.92439e-15	2.34504	3	103.293	4.59104	3	128.25	3.81243	3
3405	2.36848e-15	1.4888	3	108.497	2.78016	3	132.83	3.33281	3		3405	1.77636e-15	2.35564	3	103.54	4.60393	3	128.263	3.7063	3
3420	-1.9984e-15	1.43291	3	108.533	2.87473	3	132.667	3.25991	3		3420	-1.92439e-15	2.3412	3	103.513	4.4655	3	128.043	3.84105	3
3435	6.66134e-16	1.34213	3	108.48	3.00905	3	132.457	3.25248	3		3435	2.36848e-15	2.46017	3	103.557	4.45659	3	128.013	3.75532	3
3450	0	1.28421	3	108.467	3.21721	3	132.337	3.46728	3		3450	1.62833e-15	2.40712	3	103.427	4.52809	3	128.053	3.99212	3
3465	2.07242e-15	1.39951	3	108.65	3.2514	3	132.387	3.41425	3		3465	-2.66454e-15	2.40791	3	103.337	4.46233	3	127.85	3.72296	3
3480	5.32907e-15	1.3661	3	108.71	3.21889	3	132.42	3.33242	3		3480	-1.92439e-15	2.29674	3	103.28	4.56217	3	127.717	3.76214	3
3495	2.96059e-15	1.30462	3	108.763	3.34714	3	132.53	3.28972	3		3495	-2.51651e-15	2.40646	3	103.2	4.57795	3	127.57	3.90944	3
3510	2.51651e-15	1.16174	3	108.65	3.30839	3	132.543	3.38217	3		3510	-2.81256e-15	2.53032	3	103.153	4.61126	3	127.61	3.90309	3
3525	-1.33227e-15	1.19684	3	108.793	3.47454	3	132.487	3.41281	3		3525	7.40149e-16	2.18753	3	103.31	4.47114	3	127.433	3.75143	3
3540	2.96059e-16	1.2929	3	108.897	3.43503	3	132.223	3.4238	3		3540	2.96059e-16	2.40755	3	103.343	4.55472	3	127.627	3.80821	3
3555	2.29446e-15	1.6151	3	108.703	3.42553	3	132.083	3.38846	3		3555	2.36848e-15	2.36593	3	103.33	4.43235	3	127.33	3.80784	3
3570	-2.36848e-15	1.52775	3	108.883	3.48316	3	132.253	3.45414	3		3570	-5.03301e-15	2.28747	3	103.557	4.19682	3	127.63	3.82525	3
3585	2.66454e-15	1.60503	3	109.09	3.51193	3	132.27	3.27555	3		3585	2.36848e-15	2.04525	3	103.303	4.24987	3	127.42	3.83933	3
3600	-2.36848e-15	1.36552	3	109.033	3.52858	3	132.21	3.36087	3		3600	0	2.22583	3	103.16	4.07923	3	127.13	3.72839	3

[truncated: 14 more sheets: Sup.Fig.5, Sup.Fig.6, Sup.Fig.7, Sup.Fig.8, Sup.Fig.9, Sup.Fig.10, Sup.Fig.11, Sup.Fig.13, Sup.Fig.14, Sup.Fig.15, Sup.Fig.16, Sup.Fig.17, Sup.Fig.18, Western Blots]
